# Supplementary material for: Molecular and Ultrastructural Mechanisms Underlying Yellow Dwarf Symptom Formation in Wheat after Infection of Barley Yellow Dwarf Virus
Source: Int J Mol Sci. 2018 Apr 13;19(4):1187. doi: 10.3390/ijms19041187 (PMC5979330; doi:10.3390/ijms19041187)
Supplement: Supplementary file 1 [file ijms-19-01187-s001.zip › Table S1.xlsx]

## Sheet: A
Table S1 Raw data from microarray analyses were identified as differentially expressed probe sets with excel format. Fold change≥2， p-valve＜ 0.01 and FDR＜0.05 with excel format .
A:Up-regulated probe sets Zhong8601 after BYDV-GAV inoculation for 35 d (SI35 vs SM35)
Probe Set ID	replication-1	replication-2	replication-3	Mean	STDEV	p-value	FDR	Acession Number
Ta.10125.2.S1_a_at	59.6234	61.3987	71.8811	64.3011	5.40867	2e-05	0.000244	BJ228868
Ta.10128.1.A1_at	18.3944	21.4984	16.224	18.7056	2.16446	2e-05	0.00293	BJ241072
Ta.10147.1.S1_x_at	67.3987	98.3487	86.7078	84.1517	12.7639	2.3e-05	0.001221	CD920859
Ta.10147.2.S1_x_at	63.9487	61.2387	73.3754	66.1876	5.20154	3.5e-05	0.000244	BQ608922
Ta.10147.3.S1_at	2.03744	2.10381	2.78536	2.30887	0.338017	0.000552	0.01416	BQ805418
Ta.10217.1.A1_at	79.0124	88.2738	86.774	84.6867	4.05882	2e-05	0.000244	BQ170754
Ta.10217.3.S1_at	17.3274	20.1049	20.571	19.3344	1.43187	2e-05	0.018555	CA705537
Ta.10329.15.S1_at	86.3298	87.1938	72.7652	82.0963	6.60749	0.000189	0.001221	CA728847
Ta.10374.1.S1_at	193.219	222.199	228.391	214.603	15.3308	2e-05	0.000244	BJ245151
Ta.10518.1.A1_at	143.095	111.385	115.334	123.271	14.11	2e-05	0.000244	BJ322823
Ta.10518.2.S1_at	17.105	16.0235	20.1163	17.7483	1.73171	3.5e-05	0.030273	BJ317269
Ta.10658.1.S1_at	6.09892	7.18376	10.1721	7.81825	1.72231	0.000492	0.030273	BQ166207
Ta.10674.1.A1_at	4.1929	4.12875	4.37714	4.23293	0.10528	0.000618	0.01416	BQ166248
Ta.10697.1.A1_at	107.595	111.298	87.0882	101.994	10.6478	0.000438	0.001221	BQ166315
Ta.10915.1.S1_at	66.2385	61.3872	67.7554	65.127	2.71599	3.5e-05	0.000732	BQ166815
Ta.11.2.S1_x_at	988.024	1011.35	1064.95	1021.44	32.2046	3e-05	0.005859	CB307838
Ta.11120.1.S1_a_at	57.2349	49.1295	59.0859	55.1501	4.32375	2e-05	0.000244	BJ264528
Ta.11148.1.S1_at	9.93486	10.1839	14.824	11.6476	2.24839	0.000114	0.005859	CK208852
Ta.11150.1.A1_at	50.9884	47.2397	49.0046	49.0776	1.53126	0.000438	0.000244	BQ169496
Ta.11162.1.S1_at	299.104	320.685	392.003	337.264	39.6965	2e-05	0.000244	BQ169535
Ta.11325.3.S1_a_at	95.1928	99.4826	85.8241	93.4999	5.7031	2e-05	0.000244	CA636846
Ta.11520.2.A1_a_at	104.24	111.293	112.242	109.258	3.5697	6e-05	0.000244	BJ250283
Ta.1156.2.S1_at	45.2284	48.324	47.7955	47.116	1.35205	5.2e-05	0.000732	BQ800831
Ta.11560.1.S1_x_at	87.3876	85.3839	88.2998	87.0238	1.21791	4e-05	0.000244	CA643448
Ta.11560.3.S1_a_at	72.4986	77.104	60.758	70.1202	6.88188	2.3e-05	0.000732	CA639569
Ta.11576.1.A1_at	20.1838	22.4988	19.8259	20.8361	1.18468	0.000865	0.030273	BQ170385
Ta.11799.1.S1_at	13.4399	14.3986	19.3807	15.7397	2.60416	0.000273	0.000244	BJ236332
Ta.11884.1.A1_at	6.23876	6.39472	6.90744	6.51364	0.285647	0.000865	0.00293	BQ170987
Ta.11913.1.A1_at	230.488	210.498	236.47	225.819	11.1051	2e-05	0.000244	BQ171053
Ta.1196.1.A1_at	76.4971	84.2876	70.8626	77.2157	5.50424	2e-05	0.000244	BQ171525
Ta.11970.1.A1_at	66.2385	50.2399	70.6246	62.3676	8.76059	5.2e-05	0.001221	CA725158
Ta.12075.1.S1_at	22.4987	19.7507	12.2625	18.1706	4.32572	3.5e-05	0.005859	BQ171526
Ta.12102.3.S1_at	199.399	237.681	218.921	218.667	15.6299	2e-05	0.000244	CA594205
Ta.12181.1.A1_at	49.3299	56.9974	50.9856	52.4376	3.29436	0.000346	0.000732	BQ171749
Ta.12181.2.S1_x_at	58.2848	61.8637	50.5953	56.9146	4.70123	5.2e-05	0.023926	CA596842
Ta.12214.1.A1_at	7.99948	8.63072	7.19058	7.94026	0.589423	6e-05	0.00293	BQ171830
Ta.12240.1.A1_at	39.2982	42.062	34.7309	38.697	3.02293	2e-05	0.000244	BQ171921
Ta.12288.1.A1_at	13.2875	15.5781	14.13	14.3319	0.945984	5.2e-05	0.037598	BQ172019
Ta.12392.1.S1_at	798.329	865.847	725.561	796.579	57.2846	2e-05	0.000244	BQ172238
Ta.12409.1.A1_at	500.816	482.137	347.745	443.566	68.1836	2e-05	0.000244	BQ172260
Ta.12466.1.A1_at	141.439	136.163	98.2088	125.27	19.2562	0.000552	0.000244	BQ172402
Ta.12492.1.S1_at	204.205	196.589	141.791	180.861	27.8015	0.00013	0.001953	CD868095
Ta.12659.1.S1_at	72.24	69.5456	50.1603	63.982	9.83512	2e-05	0.000244	CK199624
Ta.12679.1.A1_at	72.4838	69.7803	50.3295	64.1978	9.8683	2e-05	0.000732	CK214172
Ta.12730.1.S1_at	31.7699	30.585	22.0596	28.1382	4.32532	2.7e-05	0.005859	BQ172401
Ta.12773.1.S1_at	522.243	502.765	362.623	462.544	71.1008	2e-05	0.000244	BQ172150
Ta.12912.1.S1_at	102.145	98.3351	70.9249	90.4683	13.9065	2.3e-05	0.010742	BQ281262
Ta.13070.1.S1_at	875.328	849.891	620.481	781.9	114.612	2e-05	0.000244	CK151761
Ta.13070.2.S1_a_at	296.774	288.15	210.37	265.098	38.8584	2e-05	0.000244	CA630456
Ta.13241.2.S1_at	281.192	273.02	199.324	251.179	36.8181	2e-05	0.000244	BQ171831
Ta.13318.1.S1_at	30.271	29.3914	21.4578	27.0401	3.96357	2.7e-05	0.010742	BQ483953
Ta.13337.2.S1_at	2243.83	2178.62	1590.55	2004.33	293.798	2e-05	0.000244	CA680143
Ta.13670.3.S1_at	33.8855	32.9008	24.0199	30.2687	4.43683	2e-05	0.000732	BJ253495
Ta.13696.1.S1_at	74.5375	72.3715	52.8363	66.5818	9.75965	0.000438	0.000244	BQ161940
Ta.13746.1.S1_at	34.6525	33.6455	24.5636	30.9539	4.53726	0.000389	0.001221	BE492412
Ta.13768.1.S1_x_at	2382.51	2313.28	1688.86	2128.22	311.957	2e-05	0.000244	CA611901
Ta.14050.1.S1_at	276.232	268.205	195.809	246.749	36.1688	2e-05	0.000244	BQ805802
Ta.14246.1.S1_at	32.1938	31.2583	22.8208	28.7576	4.21533	2.3e-05	0.001221	BQ839092
Ta.14293.1.S1_x_at	70.3032	68.2602	49.8348	62.7994	9.20522	2e-05	0.000244	CA714390
Ta.14507.2.S1_at	368.317	357.614	261.083	329.005	48.2259	2e-05	0.000244	CA703226
Ta.1456.1.A1_at	144.126	139.938	102.165	128.743	18.8713	2e-05	0.000244	BG313300
Ta.14595.2.A1_at	79.4654	77.1562	56.3295	70.9837	10.4049	2e-05	0.010742	CA669850
Ta.14595.2.A1_x_at	51.4849	49.9888	36.4954	45.9897	6.74123	3e-05	0.010742	CA669850
Ta.14603.1.S1_at	12.4089	12.0483	8.79613	11.0845	1.62477	5.2e-05	0.008057	AF538039.2
Ta.1471.3.S1_s_at	42.5749	41.3377	30.1794	38.0307	5.57458	2e-05	0.000732	BJ290368
Ta.15208.1.S1_at	82.9643	80.5534	58.8097	74.1091	10.863	0.000273	0.00293	CA693533
Ta.15879.1.S1_at	36.0815	35.033	25.5765	32.2303	4.72436	4.6e-05	0.000732	CA499568
Ta.16036.1.S1_at	32.3304	31.3909	22.9176	28.8796	4.23322	0.000273	0.000244	CA595722
Ta.16111.1.A1_at	89.941	87.3274	63.7552	80.3412	11.7765	0.000307	0.000244	CA599384
Ta.16258.1.S1_x_at	52.7983	51.264	37.4264	47.1629	6.9132	0.000307	0.000732	CA603517
Ta.1628.1.S1_at	60.6786	58.9154	43.0124	54.2021	7.94502	2e-05	0.001953	CD452916
Ta.16280.1.S1_at	33.192	32.2275	23.5283	29.6493	4.34603	2e-05	0.000244	CA604058
Ta.16476.1.S1_at	25.1646	24.4333	17.838	22.4786	3.29495	0.000114	0.037598	CA606941
Ta.16733.1.S1_at	3116.79	3026.22	2209.35	2784.12	408.1	2e-05	0.000244	CA626026
Ta.16779.1.S1_at	26.7616	25.984	18.9701	23.9053	3.50406	4e-05	0.001953	CA612489
Ta.16787.1.A1_at	48.5849	47.1731	34.4397	43.3992	6.36152	2e-05	0.00415	CA612600
Ta.1695.1.A1_at	139.293	135.245	98.7386	124.426	18.2385	2e-05	0.000244	CK212367
Ta.17378.1.S1_at	24.1454	23.4437	17.1156	21.5682	3.1615	0.00013	0.000732	CA484005
Ta.1760.1.S1_at	299.999	291.282	212.656	267.979	39.2807	2e-05	0.000244	BT009264.1
Ta.17683.1.S1_at	1109.68	1077.43	786.602	991.237	145.297	2e-05	0.000244	CD883632
Ta.17876.1.S1_at	50.8965	49.4175	36.0783	45.4641	6.66419	0.00013	0.005859	CD452431
Ta.17890.1.S1_at	21.9494	21.3115	15.5589	19.6066	2.87396	6e-05	0.046143	CA625346
Ta.17890.2.S1_at	18.6922	18.149	13.2501	16.6971	2.44748	0.000966	0.001221	CA642298
Ta.18011.1.S1_at	24.2715	23.5661	17.205	21.6809	3.17801	0.000618	0.01416	CA611221
Ta.18055.1.S1_at	132.201	128.359	93.7112	118.09	17.3098	2e-05	0.000244	CA627809
Ta.18103.1.S1_at	13.0393	12.6604	9.24301	11.6476	1.70732	2.3e-05	0.023926	CA628887
Ta.18361.1.S1_at	222.93	216.451	158.025	199.135	29.1895	0.000114	0.000244	CD867915
Ta.18520.1.A1_at	181.469	176.195	128.635	162.1	23.7608	2e-05	0.000244	CA638165
Ta.18553.1.A1_at	35.7319	38.3077	31.6897	35.2431	2.72382	0.000307	0.01416	CA638701
Ta.18686.1.A1_at	71.1022	76.2278	63.0587	70.1296	5.42008	2e-05	0.000244	CK169065
Ta.18955.1.S1_at	31.859	34.1556	28.2549	31.4232	2.42859	0.00013	0.00415	CA644798
Ta.19207.1.S1_at	85.9755	92.1732	76.2494	84.7994	6.55386	4e-05	0.018555	CA648745
Ta.19219.1.S1_a_at	188.918	202.536	167.546	186.333	14.4011	2e-05	0.000244	CA653584
Ta.1929.1.S1_at	423.045	453.541	375.187	417.258	32.2485	4e-05	0.001221	CK212185
Ta.1942.2.S1_at	57.8086	61.9759	51.2689	57.0178	4.40672	2e-05	0.000244	BJ224927
Ta.19463.1.S1_at	57.8372	62.0065	51.2943	57.046	4.4089	5.2e-05	0.000732	CA652153
Ta.1948.2.S1_a_at	48.8923	52.4168	43.3613	48.2235	3.72703	0.000618	0.000244	CA645347
Ta.19627.1.S1_at	60.5302	64.8936	53.6826	59.7021	4.61418	0.000114	0.000244	CK205531
Ta.19858.1.A1_at	12.5323	13.4358	11.1146	12.3609	0.955333	5.2e-05	0.000244	CA660602
Ta.1989.3.S1_s_at	1928.8	2067.84	1710.6	1902.42	147.031	2e-05	0.000244	CA679732
Ta.20002.1.A1_at	49.8439	53.437	44.2052	49.162	3.79957	2.7e-05	0.000732	CK195256
Ta.2002.1.S1_at	92.1703	98.8146	81.7434	90.9094	7.02609	2e-05	0.000732	CD453897
Ta.20168.1.S1_at	64.0034	68.6173	56.7629	63.1279	4.87895	2.3e-05	0.001953	CA672802
Ta.20555.1.S1_at	30.6029	32.809	27.1409	30.1843	2.33284	0.00013	0.00415	CA652524
Ta.20875.2.S1_a_at	160.751	172.339	142.566	158.552	12.2539	2e-05	0.000244	CA697196
Ta.21083.3.S1_a_at	25.6301	24.2701	17.0852	22.3285	3.74886	0.000865	0.01416	CA640134
Ta.21124.1.S1_x_at	140.281	132.838	93.5128	122.211	20.5187	2e-05	0.000244	CA614326
Ta.21146.1.S1_at	37.9334	35.9205	25.2867	33.0469	5.54844	2.3e-05	0.000244	CK194309
Ta.21169.1.S1_at	148.62	140.734	99.0714	129.475	21.7383	2e-05	0.000244	CA601751
Ta.21262.1.A1_x_at	312.474	295.893	208.298	272.221	45.7049	2e-05	0.000244	CA642917
Ta.21454.1.S1_x_at	788.456	746.618	525.592	686.889	115.326	2e-05	0.000244	CA694031
Ta.21926.1.S1_at	312.538	295.954	208.341	272.278	45.7144	0.000389	0.000244	CD917473
Ta.21998.2.S1_x_at	26.5674	25.1576	17.71	23.145	3.88596	0.000167	0.005859	CA622338
Ta.22179.1.A1_at	29.6055	28.0345	19.7353	25.7918	4.33034	0.000167	0.00293	CK164811
Ta.22543.1.S1_x_at	166.227	175.634	142.889	161.583	13.7656	2e-05	0.000244	CN009270
Ta.2270.2.S1_a_at	16.6652	17.6083	14.3254	16.1996	1.38008	2e-05	0.000244	BJ300544
Ta.2270.3.S1_a_at	46.23	48.8462	39.7393	44.9385	3.82841	2e-05	0.000244	CA610189
Ta.23031.1.A1_x_at	20.7301	21.9033	17.8196	20.151	1.71671	2e-05	0.000244	CA629143
Ta.23142.5.S1_x_at	35.0209	38.9709	33.5678	35.8532	2.28294	2e-05	0.000244	CD868513
Ta.23167.1.S1_at	162.746	181.102	155.994	166.614	10.6091	2.3e-05	0.000244	CA653708
Ta.23268.2.S1_a_at	58.362	64.9446	55.9405	59.7491	3.80451	2e-05	0.000244	BJ303468
Ta.23268.3.S1_a_at	123.389	137.306	118.269	126.321	8.04349	2e-05	0.000244	CA611155
Ta.23295.3.S1_at	26.9257	29.9627	25.8086	27.5657	1.75524	3e-05	0.000244	CA735643
Ta.23322.2.S1_at	661.473	736.08	634.028	677.193	43.1201	2e-05	0.000244	CA640491
Ta.23366.2.S1_at	812.164	903.767	778.466	831.465	52.9434	2e-05	0.000244	CK212695
Ta.23435.3.S1_at	82.2532	91.5305	78.8404	84.2081	5.36193	2e-05	0.000244	CA744034
Ta.23766.1.S1_a_at	79.4387	88.3985	76.1427	81.3267	5.17845	2.3e-05	0.000244	CA663190
Ta.23970.1.A1_at	19.8941	22.1379	19.0686	20.3669	1.29685	0.000692	0.005859	CA722098
Ta.23989.1.A1_at	18.0697	20.1077	17.3199	18.4991	1.17793	8.9e-05	0.001953	CA722298
Ta.23997.1.A1_at	100.69	112.046	96.5119	103.083	6.56376	0.000865	0.00415	CA722382
Ta.24148.1.S1_at	112.956	125.696	108.269	115.641	7.36339	2e-05	0.000732	AJ606025.1
Ta.24195.1.A1_at	44.7754	49.8256	42.9176	45.8395	2.91882	2e-05	0.000244	BJ227014
Ta.24208.1.A1_at	15.2918	17.0166	14.6574	15.6553	0.996845	0.000438	0.000244	BJ306735
Ta.24234.1.A1_at	83.2641	70.8821	41.4883	65.2115	17.5199	0.000114	0.000244	AJ610506
Ta.24263.1.A1_at	32.8958	28.0039	16.3911	25.7636	6.92172	0.000214	0.000732	BQ161019
Ta.2460.3.S1_s_at	389.033	331.181	193.845	304.686	81.8579	2e-05	0.000244	CA640126
Ta.2464.3.S1_a_at	211.6	180.133	105.435	165.722	44.5234	2e-05	0.000244	CA598570
Ta.24650.2.A1_a_at	37.7373	32.1254	18.8035	29.5554	7.94044	2e-05	0.000244	BJ320120
Ta.24806.3.S1_at	981.277	835.354	488.945	768.525	206.474	5.2e-05	0.000244	BE418064
Ta.24810.1.S1_at	296.302	252.239	147.639	232.06	62.3459	3.5e-05	0.000244	BJ247487
Ta.25042.1.A1_at	194.642	165.698	96.9853	152.442	40.9554	0.000389	0.001953	CD454507
Ta.25105.1.S1_s_at	425.237	362	211.884	333.04	89.4755	2e-05	0.000244	CD883986
Ta.25105.1.S1_x_at	158.294	178.011	155.006	163.77	10.1589	6.8e-05	0.001221	CD883986
Ta.25140.1.S1_at	94.1561	105.884	92.2005	97.4137	6.0427	2e-05	0.000244	CD866293
Ta.25284.1.S1_at	44.4246	49.9582	43.5019	45.9615	2.85106	2.3e-05	0.023926	CD454089
Ta.25299.1.A1_at	29.5377	33.217	28.9242	30.5597	1.89566	2e-05	0.000244	CD454587
Ta.25318.1.A1_at	40.5963	45.653	39.7531	42.0008	2.60537	2e-05	0.000244	CD453664
Ta.25318.2.S1_at	11.2127	12.6094	10.9798	11.6007	0.719605	6.8e-05	0.000732	BJ269085
Ta.25345.2.S1_at	18.452	20.7504	18.0688	19.0904	1.1842	0.000552	0.001953	CA728544
Ta.25417.1.S1_at	46.2298	51.9883	45.2696	47.8293	2.96692	2e-05	0.000244	CD452380
Ta.25449.1.S1_s_at	81.7913	91.9794	80.0924	84.621	5.24916	2e-05	0.000244	CD453603
Ta.25557.1.A1_at	60.8717	68.454	59.6074	62.9777	3.90659	2e-05	0.000732	CK205677
Ta.25587.1.S1_at	11.494	12.9257	11.2552	11.8916	0.737653	0.000389	0.010742	CA728814
Ta.25664.1.A1_at	130.933	147.242	128.214	135.463	8.40296	2e-05	0.000244	CD373771
Ta.25688.1.A1_at	16.0299	18.0266	15.6969	16.5844	1.02876	0.000438	0.000732	CD373892
Ta.25732.1.A1_at	26.7346	30.0647	26.1793	27.6595	1.71576	2e-05	0.000244	CD374088
Ta.25757.1.A1_at	124.674	140.203	122.084	128.987	8.00124	2e-05	0.000732	CD373781
Ta.25773.1.A1_at	22.362	25.1474	21.8975	23.1356	1.43513	2.7e-05	0.01416	CD373858
Ta.25833.1.A1_at	10.9587	12.3238	10.7311	11.3379	0.703303	6.8e-05	0.000244	CD453399
Ta.25949.2.S1_at	69.6169	78.2886	68.171	72.0255	4.46784	0.000618	0.000244	BQ605833
Ta.25981.1.A1_at	12.4465	13.9969	12.188	12.8771	0.798785	0.00013	0.00415	BQ171343
Ta.26032.1.S1_at	41.7121	46.9078	40.8457	43.1552	2.67698	2e-05	0.000244	CD454807
Ta.26113.1.A1_at	51.2919	57.6809	50.2266	53.0665	3.29179	2e-05	0.000244	CD452753
Ta.26199.2.S1_a_at	102.067	114.78	99.9468	105.598	6.55038	2e-05	0.000244	CA604700
Ta.26288.2.S1_at	30.1818	33.9414	29.555	31.2261	1.93699	0.000189	0.000732	CA614972
Ta.26348.1.A1_at	10.233	11.5076	10.0204	10.587	0.656727	0.000273	0.005859	CD490785
Ta.27016.1.A1_s_at	558.659	628.247	547.056	577.987	35.8533	2e-05	0.001221	CD453420
Ta.27144.1.S1_a_at	87.1708	98.029	85.3603	90.1867	5.5944	2e-05	0.000244	CK200155
Ta.27259.1.S1_at	214.593	241.323	210.136	222.018	13.7721	2e-05	0.000244	CA627613
Ta.27417.1.S1_at	59.9373	67.4033	58.6924	62.011	3.84663	2e-05	0.000244	CK200245
Ta.27445.1.S1_at	3067.21	3449.27	3003.5	3173.33	196.846	3e-05	0.000244	AJ614477
Ta.27562.1.S1_at	33.5112	37.6854	32.8152	34.6706	2.15066	3e-05	0.000244	AW448067
Ta.27596.1.S1_at	521.183	586.103	510.358	539.215	33.4482	0.000167	0.000732	CA744201
Ta.27725.1.S1_at	1088.91	1224.55	1066.3	1126.59	69.8838	2e-05	0.000244	AB030210.1
Ta.27752.2.S1_at	828.254	931.424	811.051	856.91	53.1553	2e-05	0.000244	CD938213
Ta.27789.1.S1_at	942.368	1059.75	922.795	974.972	60.4788	2e-05	0.000244	CD920668
Ta.27795.1.S1_at	2643.68	2972.99	2588.77	2735.15	169.665	2e-05	0.000244	CA736709
Ta.28015.1.S1_at	601.178	676.063	588.692	621.978	38.5821	0.000774	0.000244	BE496816
Ta.28056.1.A1_at	26.0814	29.3302	25.5397	26.9837	1.67384	3.5e-05	0.001953	BQ171988
Ta.28185.2.S1_x_at	370.193	416.305	362.504	383	23.758	2e-05	0.000244	CD869435
Ta.28185.3.S1_at	78.8429	88.6638	77.2053	81.5707	5.05994	2e-05	0.000244	CD902302
Ta.28251.1.S1_at	247.315	278.121	242.178	255.872	15.8721	6.8e-05	0.00293	CA679853
Ta.28294.1.S1_x_at	143.978	161.913	140.988	148.96	9.24017	2e-05	0.000244	BQ619841
Ta.28366.1.S1_a_at	151.082	169.901	147.944	156.309	9.69604	2e-05	0.000244	CA646820
Ta.28411.1.A1_at	188.185	211.626	184.277	194.696	12.0773	2e-05	0.000244	BQ162281
Ta.28480.1.S1_s_at	26.0744	27.7387	22.7457	25.5196	2.07577	2e-05	0.000244	CD452788
Ta.28584.1.A1_at	172.681	183.704	150.637	169.007	13.7471	7.8e-05	0.001953	CA698407
Ta.28645.1.S1_at	233.02	247.893	203.273	228.062	18.5506	2e-05	0.000244	CA653710
Ta.28667.1.S1_at	249.457	265.379	217.611	244.149	19.8592	2e-05	0.000244	CA681371
Ta.28682.2.S1_at	162.421	172.788	141.686	158.965	12.9303	0.000101	0.00293	CA629021
Ta.28688.1.A1_at	157.242	167.279	137.169	153.897	12.518	3e-05	0.001953	BJ275807
Ta.28688.2.S1_x_at	636.17	676.777	554.957	622.635	50.6453	2e-05	0.000244	BJ271260
Ta.28688.3.S1_x_at	729.037	775.571	635.968	713.525	58.0384	2e-05	0.000244	BJ249525
Ta.28695.6.S1_at	4174.86	4441.34	3641.9	4086.03	332.36	2e-05	0.000244	BJ233199
Ta.28744.1.S1_at	35.5586	37.8283	31.0192	34.802	2.83081	2e-05	0.000732	CA595659
Ta.28759.1.A1_at	19.6493	20.9035	17.1409	19.2312	1.56427	6e-05	0.000244	CD885993
Ta.28793.1.S1_x_at	392.726	417.794	342.591	384.371	31.2648	6e-05	0.000244	AF107026.1
Ta.28835.2.S1_a_at	47.8525	50.907	41.7437	46.8344	3.80953	0.000101	0.001953	BJ274385
Ta.2886.1.S1_at	637.263	677.94	555.911	623.705	50.7324	2.3e-05	0.000732	CK216405
Ta.29234.1.S1_a_at	44.7934	47.6526	39.0751	43.8404	3.56599	0.000865	0.00415	BJ305467
Ta.29464.1.A1_at	218.789	232.754	190.858	214.134	17.4177	2e-05	0.000244	CK211571
Ta.29499.1.A1_at	28.8679	30.2075	24.2973	27.7909	2.53017	0.000241	0.000732	BE399168
Ta.29571.1.A1_at	45.2176	47.3159	38.0584	43.5306	3.96317	8.9e-05	0.00293	AL830357
Ta.29726.2.A1_at	255.931	267.807	215.41	246.383	22.4314	2.7e-05	0.001221	BJ318739
Ta.2985.2.S1_a_at	202.027	211.402	170.04	194.489	17.7069	0.000389	0.00415	BJ244836
Ta.30191.1.A1_s_at	663.407	694.191	558.37	638.656	58.1452	2e-05	0.000244	CK214819
Ta.30444.2.S1_s_at	59.7052	62.4758	50.2522	57.4777	5.23295	2.3e-05	0.000244	CA611884
Ta.30607.1.A1_at	177.605	185.846	149.485	170.978	15.5664	2e-05	0.000732	BJ264278
Ta.30673.1.S1_at	114.468	119.779	96.344	110.197	10.0327	2e-05	0.000244	CN008562
Ta.3071.3.S1_a_at	31.393	32.8498	26.4226	30.2218	2.75149	7.8e-05	0.001953	CA681751
Ta.30768.2.S1_x_at	835.259	874.018	703.013	804.097	73.2075	2e-05	0.000244	CD866346
Ta.30807.3.S1_at	4581.35	4793.95	3855.99	4410.43	401.539	2e-05	0.000244	CK213217
Ta.30937.1.A1_at	104.104	108.935	87.6212	100.22	9.12434	0.000865	0.000244	AW448676
Ta.30940.1.S1_at	20.5907	21.5462	17.3306	19.8225	1.8047	0.000492	0.000732	CN011925
Ta.3264.1.A1_at	25.2802	26.4533	21.2776	24.337	2.21572	2.7e-05	0.000244	CD373895
Ta.3268.1.A1_at	46.1633	48.3055	38.8543	44.4411	4.04605	2e-05	0.000244	CD920539
Ta.3286.1.S1_at	189.499	198.292	159.496	182.429	16.6089	2e-05	0.000244	CD897308
Ta.3312.1.A1_at	33.3526	34.9003	28.0719	32.1083	2.92324	2e-05	0.00293	BJ210035
Ta.3333.1.A1_at	306.17	320.377	257.694	294.747	26.8347	4e-05	0.000732	BJ320392
Ta.3441.1.S1_at	465.952	487.574	392.178	448.568	40.8391	2e-05	0.000244	CA645421
Ta.3441.2.S1_a_at	287.909	301.269	242.325	277.168	25.2342	2e-05	0.000244	BQ838650
Ta.3459.1.S1_at	312.702	327.212	263.192	301.035	27.4072	4e-05	0.000732	CK163812
Ta.3489.2.S1_a_at	64.1022	67.0768	53.953	61.7107	5.61833	2e-05	0.000732	BG606525
Ta.3501.1.S1_at	96.3727	100.845	81.1141	92.7772	8.44672	6e-05	0.000244	BQ905050
Ta.3527.1.S1_at	81.2806	85.0524	68.4115	78.2482	7.12396	3e-05	0.000244	BJ220212
Ta.3658.2.A1_at	46.0561	48.1933	38.7641	44.3378	4.03665	5.2e-05	0.000244	BJ221591
Ta.3729.1.A1_at	15.6478	16.3739	13.1703	15.064	1.37147	0.000114	0.000244	BJ249762
Ta.3749.1.S1_s_at	64.9364	62.1595	44.4644	57.1868	9.06725	2e-05	0.000244	CK167447
Ta.3793.1.S1_at	41.1275	39.3687	28.1615	36.2192	5.74274	2e-05	0.000244	BQ169480
Ta.3813.1.A1_at	24.8001	23.7396	16.9815	21.8404	3.46291	0.000147	0.01416	BQ238416
Ta.3958.1.S1_at	22.9777	21.9951	15.7337	20.2355	3.20843	0.000865	0.030273	BJ255871
Ta.4017.2.S1_at	13.9188	13.3235	9.53068	12.2577	1.94351	0.000774	0.018555	BJ256876
Ta.4018.1.S1_at	289.224	276.856	198.043	254.708	40.3852	2.3e-05	0.000244	CD888469
Ta.4065.1.A1_at	201.417	192.804	137.918	177.379	28.1244	2e-05	0.000244	BJ230200
Ta.4076.1.S1_at	21.6668	20.7402	14.836	19.081	3.02539	2.3e-05	0.00415	BJ258285
Ta.4126.1.A1_at	60.8013	58.2012	41.6329	53.5451	8.48985	3e-05	0.005859	BJ264268
Ta.4127.1.S1_a_at	38.0474	36.4204	26.0525	33.5068	5.31267	0.000389	0.000732	BJ242227
Ta.438.3.S1_at	274.645	262.9	188.06	241.868	38.3494	2e-05	0.000244	BJ262646
Ta.4450.1.S1_at	33.1876	31.7684	22.7248	29.2269	4.63407	3e-05	0.000244	BJ266652
Ta.4523.2.A1_x_at	12.5972	12.0585	8.62578	11.0938	1.75898	8.9e-05	0.000244	BJ224271
Ta.4558.1.S1_at	34.7436	33.2578	23.7902	30.5972	4.85134	3.5e-05	0.000732	BJ267979
Ta.4593.1.A1_at	1194.82	1143.72	818.135	1052.23	166.836	2e-05	0.000244	BJ273448
Ta.4678.1.S1_x_at	147.234	140.938	100.817	129.663	20.5587	2e-05	0.000244	CD935984
Ta.4825.1.S1_at	94.1487	90.1226	64.4671	82.9128	13.1462	0.000273	0.000244	BJ275843
Ta.4903.1.A1_at	60.3052	60.2824	45.7918	55.4598	6.83632	0.000214	0.000732	BJ273589
Ta.4935.3.S1_a_at	23.9527	23.9436	18.1881	22.0281	2.71532	0.000114	0.010742	CA710074
Ta.4936.2.S1_a_at	66.0102	65.9852	50.1238	60.7064	7.48305	2e-05	0.00293	CA744109
Ta.4961.1.S1_at	19.9316	19.9241	15.1348	18.3302	2.25949	2e-05	0.000732	BJ269643
Ta.5022.1.A1_at	139.328	139.275	105.796	128.133	15.7945	2e-05	0.000244	BQ237823
Ta.5041.1.S1_at	69.1127	69.0865	52.4796	63.5596	7.83475	2e-05	0.000244	CK194989
Ta.5104.1.A1_at	26.4837	26.4737	20.11	24.3558	3.00224	0.000865	0.000732	CA496956
Ta.5164.1.S1_at	234.036	233.948	177.712	215.232	26.5308	2e-05	0.000244	BJ277744
Ta.5177.1.A1_at	32.8646	33.8394	26.6927	31.1322	3.16434	0.000346	0.00415	BJ283077
Ta.5179.1.S1_at	15.496	15.9556	12.5859	14.6792	1.49202	4e-05	0.001953	BJ278042
Ta.519.2.A1_at	100.833	103.824	81.8967	95.5178	9.70862	0.000273	0.000244	CA709735
Ta.5198.2.S1_a_at	60.8941	62.7002	49.4583	57.6842	5.86314	2.7e-05	0.008057	BJ262825
Ta.5212.1.A1_s_at	70.2373	72.3205	57.0469	66.5349	6.76274	2.7e-05	0.01416	BJ278621
Ta.5233.2.S1_a_at	260.182	267.899	211.32	246.467	25.0514	2e-05	0.000244	BJ258835
Ta.5233.3.S1_at	7.34177	7.55953	5.963	6.95477	0.706896	0.000346	0.00415	BJ278911
Ta.5279.3.S1_x_at	54.1567	55.763	43.9862	51.302	5.21443	2e-05	0.001953	BJ279271
Ta.5304.1.S1_at	41.5241	42.7557	33.726	39.3353	3.99811	2e-05	0.000244	BJ280434
Ta.5394.1.S1_at	31.9332	32.8804	25.9362	30.25	3.07467	0.000101	0.000732	BJ287356
Ta.5429.1.S1_at	327.001	336.7	265.591	309.764	31.485	2e-05	0.000244	BJ282916
Ta.5519.2.A1_at	36.6098	37.6956	29.7345	34.68	3.52494	4e-05	0.000244	BJ276445
Ta.5566.3.S1_a_at	120.213	123.778	97.6371	113.876	11.5746	2.7e-05	0.00293	CA640220
Ta.5597.1.S1_at	140.227	144.386	113.893	132.835	13.5016	3e-05	0.000244	BQ802441
Ta.5627.1.S1_at	104.945	108.057	85.2363	99.4128	10.1045	0.000189	0.000732	AJ613206
Ta.5633.1.S1_a_at	537.425	553.366	436.498	509.096	51.7456	9.8e-05	0.000977	BG904383
Ta.5835.1.S1_at	7.33186	7.54933	5.95495	6.94538	0.705942	0.000865	0.000732	CA705191
Ta.5903.1.S1_at	14.7034	15.1395	11.9421	13.9283	1.4157	0.000101	0.000244	CA617610
Ta.5909.3.A1_x_at	98.0686	100.977	79.6515	92.8992	9.44246	0.000692	0.001953	BJ298528
Ta.5912.1.S1_at	15.5257	15.9862	12.61	14.7073	1.49488	0.000147	0.000244	BJ291936
Ta.593.2.S1_at	1649.91	1698.84	1340.06	1562.94	158.86	2e-05	0.000244	BJ261474
Ta.5994.1.S1_at	208.74	214.931	169.539	197.737	20.0984	4e-05	0.000732	BJ293603
Ta.6002.1.S1_at	43.7038	45.0001	35.4964	41.4001	4.20799	2e-05	0.000244	BJ293878
Ta.6066.2.S1_a_at	90.6079	93.2954	73.592	85.8318	8.72411	2e-05	0.000244	BJ233908
Ta.611.1.A1_at	289.995	298.596	235.535	274.709	27.9219	2e-05	0.000244	BG909123
Ta.611.2.S1_at	88.4183	91.0408	71.8135	83.7575	8.51328	2.3e-05	0.000244	BG909122
Ta.6121.3.S1_x_at	48.7767	50.2234	39.6165	46.2056	4.69642	0.000774	0.023926	CA603081
Ta.6128.1.S1_at	62.6775	64.5365	50.9068	59.3736	6.03485	2e-05	0.000244	BJ272552
Ta.6159.1.S1_at	16.9525	17.4553	13.7688	16.0588	1.63225	7.8e-05	0.001953	CA685384
Ta.6186.1.S1_at	114.833	118.239	93.2675	108.78	11.0566	2e-05	0.000244	BJ292534
Ta.6242.1.S1_at	19.9744	20.5668	16.2232	18.9215	1.92322	2.7e-05	0.000244	BJ300354
Ta.6312.1.S1_at	61.0031	62.8124	49.5468	57.7875	5.87363	2.7e-05	0.000244	BJ307686
Ta.6335.2.S1_at	13.9107	14.3233	11.2983	13.1775	1.33938	2.7e-05	0.000732	BJ210227
Ta.6412.2.A1_a_at	22.2136	22.8724	18.0419	21.0426	2.13881	2e-05	0.000244	BJ308741
Ta.6493.1.S1_s_at	133.361	137.316	108.316	126.331	12.8405	4e-05	0.000244	BJ217296
Ta.6493.3.S1_a_at	50.8574	52.3658	41.3065	48.1765	4.89676	2e-05	0.000244	CA593910
Ta.6544.1.S1_at	228.427	235.202	185.529	216.386	21.9939	2e-05	0.000244	BJ307479
Ta.6686.1.S1_at	76.8062	79.0843	62.3822	72.7576	7.39522	7.8e-05	0.000732	BJ304061
Ta.6747.1.S1_at	64.8077	66.7299	52.637	61.3915	6.23996	2.3e-05	0.01416	CA730395
Ta.6759.1.A1_at	63.4503	65.3323	51.5345	60.1057	6.10926	3e-05	0.000244	BJ218734
Ta.681.1.S1_at	298.645	307.502	242.56	282.902	28.7548	2e-05	0.000244	CA701471
Ta.681.2.S1_a_at	1694.09	1744.33	1375.94	1604.79	163.114	2e-05	0.000244	CK197459
Ta.6984.1.A1_at	87.4275	90.0206	71.0088	82.819	8.41789	2e-05	0.018555	BJ216438
Ta.710.3.S1_a_at	49.2622	50.7233	40.0109	46.6655	4.74317	0.00013	0.001953	BE515950
Ta.7128.1.S1_at	376.759	387.933	306.004	356.899	36.2759	2e-05	0.000244	BQ802073
Ta.7254.1.S1_at	115.388	118.81	93.7181	109.305	11.11	2e-05	0.000244	BJ252429
Ta.7268.1.A1_at	14.0792	14.4967	11.4351	13.337	1.3556	0.000241	0.000244	BJ278275
Ta.7339.1.S1_at	132.518	136.449	107.632	125.533	12.7594	2e-05	0.000244	BJ228622
Ta.7347.2.S1_a_at	81.1062	83.5119	65.8747	76.8309	7.80925	3e-05	0.000732	CA662682
Ta.7378.3.S1_at	20.3311	20.9341	16.5129	19.2594	1.95756	2e-05	0.000244	BJ319734
Ta.7501.1.S1_at	74.4184	76.6257	60.4428	70.4956	7.16532	2e-05	0.001221	BQ172384
Ta.7522.2.A1_at	7.14361	7.35549	5.80206	6.76705	0.687817	0.000774	0.000732	CA722227
Ta.7593.1.S1_at	63.1432	65.016	51.285	59.8148	6.07969	2.3e-05	0.000244	BJ321585
Ta.7625.1.S1_x_at	110.562	113.842	89.7991	104.734	10.6454	0.000966	0.000244	BJ242931
Ta.7626.3.S1_at	51.3924	52.9167	41.741	48.6834	4.94827	6.8e-05	0.000732	BI751920
Ta.7694.1.S1_s_at	127.396	131.175	103.471	120.681	12.2662	2e-05	0.000732	CA661819
Ta.7708.3.A1_a_at	39.0768	40.2359	31.7383	37.017	3.76248	2e-05	0.000244	BJ307237
Ta.7745.1.S1_at	10.7798	11.0996	8.75539	10.2116	1.03793	5.2e-05	0.018555	BJ272964
Ta.776.1.A1_at	84.148	86.6438	68.3452	79.7123	8.10212	2e-05	0.000244	BG907471
Ta.776.2.S1_at	22.2433	22.903	18.066	21.0708	2.14168	0.000114	0.000732	BG909026
Ta.7773.1.S1_x_at	167.622	172.594	136.143	158.786	16.1394	2e-05	0.000244	CA611066
Ta.7774.1.A1_at	17.4875	18.0062	14.2034	16.5657	1.68377	0.000147	0.001221	BQ160661
Ta.7839.1.A1_at	54.7512	56.3751	44.469	51.8651	5.27167	5.2e-05	0.000244	CA612378
Ta.7869.1.A1_at	138.869	142.988	112.79	131.549	13.3709	2e-05	0.000244	BJ230175
Ta.7871.2.S1_a_at	7.61919	7.84518	6.18832	7.21757	0.733608	0.000966	0.000732	CA708151
Ta.7882.2.S1_a_at	26.4244	27.2082	21.462	25.0315	2.54425	0.000273	0.001953	CA645408
Ta.7890.2.A1_a_at	84.8638	66.4851	32.15	61.1663	21.8465	0.000101	0.000732	BQ160858
Ta.7924.1.S1_at	105.009	82.2673	39.7817	75.6859	27.0324	0.000346	0.000244	BQ160947
Ta.7926.1.A1_at	750.374	587.868	284.274	540.839	193.169	2e-05	0.000244	CD452368
Ta.7937.1.A1_at	50.2906	39.3993	19.0522	36.2474	12.9463	2e-05	0.000244	BQ160972
Ta.7960.1.S1_at	75.501	59.15	28.603	54.418	19.4362	2e-05	0.000732	BQ161025
Ta.8006.1.S1_x_at	777.017	608.741	294.367	560.042	200.027	0.00013	0.000244	BJ241469
Ta.812.1.S1_x_at	1844.67	1782.71	1292.91	1640.1	246.798	0.000241	0.000244	U76558.1
Ta.8269.1.S1_at	38.8051	37.5018	27.1981	34.5017	5.19173	2e-05	0.000244	BQ161676
Ta.8367.3.S1_at	39.6707	38.3383	27.8048	35.2713	5.30755	0.000114	0.000244	CA700384
Ta.8399.1.S1_at	108.646	104.997	76.1487	96.5971	14.5357	0.000101	0.000244	BQ161842
Ta.8399.2.S1_at	82.5822	79.8086	57.881	73.4239	11.0487	0.000101	0.000732	CA694080
Ta.8491.1.A1_at	38.5939	37.2978	27.0501	34.3139	5.16349	3e-05	0.000244	BQ161975
Ta.8539.3.S1_at	28.3437	27.3918	19.8659	25.2005	3.79211	6.8e-05	0.00415	CA648331
Ta.8552.1.A1_at	117.503	113.556	82.3563	104.472	15.7207	2e-05	0.000244	BQ162048
Ta.8598.1.A1_at	113.111	109.312	79.2784	100.567	15.1331	2e-05	0.000244	BQ162108
Ta.8702.1.S1_at	32.883	31.7786	23.0473	29.2363	4.39942	2e-05	0.000244	AJ610105
Ta.8733.3.S1_a_at	57.8276	55.8854	40.5308	51.4146	7.73676	8.9e-05	0.000244	CA697474
Ta.8819.2.S1_a_at	65.7448	63.5368	46.0799	58.4538	8.79601	5.2e-05	0.000244	BJ296785
Ta.883.1.S1_at	1929.24	1864.45	1352.19	1715.29	258.114	2e-05	0.000244	BJ300137
Ta.9080.1.A1_at	65.6604	63.4552	46.0207	58.3787	8.78471	7.8e-05	0.000732	BJ261173
Ta.9330.1.S1_at	28.917	30.8094	25.3075	28.3447	2.28231	2.7e-05	0.001221	CN008838
Ta.9352.3.S1_a_at	24.9816	26.6165	21.8634	24.4872	1.97171	0.00013	0.000244	CA640175
Ta.9361.2.S1_x_at	96.2114	102.508	84.202	94.307	7.5936	2e-05	0.000244	BJ243552
Ta.9379.1.A1_at	162.433	173.063	142.158	159.218	12.8202	2.7e-05	0.000244	BJ308454
Ta.9379.3.S1_a_at	87.4884	93.2138	76.5678	85.7567	6.90513	0.000692	0.000244	BJ302610
Ta.9400.3.S1_x_at	1354.38	1443.01	1185.32	1327.57	106.896	2e-05	0.000244	CA699028
Ta.9562.2.S1_a_at	34.4324	36.6857	30.1344	33.7508	2.71761	0.000101	0.000244	CA639390
Ta.9698.1.S1_at	32.546	34.6759	28.4835	31.9018	2.56873	2e-05	0.000732	BJ218244
Ta.9698.2.A1_a_at	11.3849	12.1299	9.96379	11.1595	0.898566	2e-05	0.000244	BJ226825
Ta.9780.1.A1_at	53.2667	56.7526	46.6178	52.2124	4.20414	4e-05	0.000244	BJ231286
Ta.9877.1.S1_x_at	55.2198	64.9752	59.1366	59.7772	4.00832	2e-05	0.000244	CD892356
Ta.9881.1.S1_at	18.1552	21.3626	19.4429	19.6536	1.31786	2.3e-05	0.005859	BJ236027
Ta.9945.1.A1_at	15.8402	18.6387	16.9638	17.1476	1.14982	0.000865	0.000732	BJ243043
Ta.9956.1.A1_s_at	47.8415	56.2935	51.235	51.79	3.47274	0.000241	0.00293	BJ235557
TaAffx.103568.1.S1_at	806.032	948.43	863.205	872.556	58.5086	2e-05	0.000244	CD876160
TaAffx.104776.1.S1_at	58.1416	68.4132	62.2657	62.9402	4.22041	2e-05	0.000244	CA745021
TaAffx.104994.1.S1_at	51.4483	60.5374	55.0976	55.6945	3.73455	2e-05	0.000244	CA646532
TaAffx.106168.1.S1_x_at	33.1978	39.0627	35.5525	35.9377	2.40977	2e-05	0.000244	BE586182
TaAffx.106597.1.S1_at	95.5704	112.454	102.349	103.458	6.9373	0.00013	0.000244	BJ211813
TaAffx.107098.1.S1_at	19.7765	23.2703	21.1792	21.4087	1.43554	2e-05	0.000732	CA706184
TaAffx.107196.1.S1_at	11.2538	13.2419	12.052	12.1826	0.816894	0.000214	0.010742	CA704591
TaAffx.107688.1.S1_at	285.905	336.414	306.184	309.501	20.7534	4.6e-05	0.000732	CA696759
TaAffx.107759.1.S1_at	68.2683	80.3289	73.1106	73.9026	4.95549	0.000438	0.000732	CA695749
TaAffx.107837.1.S1_at	68.0082	80.0229	72.8321	73.621	4.93661	0.000214	0.000732	CA694596
TaAffx.107943.1.S1_at	41.3823	48.6932	44.3176	44.7977	3.00388	0.000966	0.000732	CA693044
TaAffx.108203.1.S1_at	25.7068	30.2483	27.5302	27.8285	1.86602	6e-05	0.001953	CA690756
TaAffx.108248.1.S1_at	149.871	176.348	160.502	162.24	10.8789	2.7e-05	0.001953	CA690398
TaAffx.108248.2.S1_at	53.9106	63.4348	57.7346	58.36	3.91329	0.000307	0.005859	CA621543
TaAffx.108287.1.S1_x_at	26.9553	31.7174	28.8673	29.18	1.95664	0.000346	0.000244	BJ317014
TaAffx.109116.1.S1_at	49.5409	58.2931	53.0549	53.6296	3.5961	0.000346	0.005859	CA680014
TaAffx.109232.2.S1_at	53.1303	62.5166	56.8989	57.5153	3.85665	0.000167	0.001953	CA678235
TaAffx.110327.1.S1_s_at	183.277	203.658	175.162	187.366	11.9876	2e-05	0.000244	CA660324
TaAffx.110629.1.S1_x_at	79.9559	88.8474	76.4155	81.7396	5.22967	2e-05	0.00415	AL825906
TaAffx.111425.2.S1_at	30.563	33.9618	29.2097	31.2448	1.99903	0.000552	0.001221	CA640991
TaAffx.111510.1.S1_at	74.0435	82.2775	70.7649	75.6953	4.84295	0.000389	0.000244	CA638917
TaAffx.11288.1.A1_at	92.6347	102.936	88.5329	94.7012	6.05894	2e-05	0.000732	BJ215108
TaAffx.11320.2.S1_at	51.2291	56.926	48.9607	52.3719	3.35073	0.000214	0.001953	CA664171
TaAffx.113297.1.S1_at	4.97601	5.52937	4.75568	5.08702	0.325465	0.000865	0.01416	CA621675
TaAffx.113890.1.S1_x_at	27.5425	30.6054	26.323	28.157	1.80147	0.000552	0.046143	CA644822
TaAffx.114659.1.S1_at	7.17023	7.9676	6.85274	7.33019	0.468983	0.000966	0.018555	CA607037
TaAffx.114704.1.S1_at	33.3264	37.0325	31.8508	34.0699	2.17978	0.000241	0.00293	CA729767
TaAffx.11787.1.S1_at	74.6127	82.91	71.3089	76.2772	4.88018	2.3e-05	0.000244	CA683860
TaAffx.118059.1.S1_at	12.3941	13.7724	11.8453	12.6706	0.810661	2e-05	0.00415	CA600433
TaAffx.11860.2.S1_at	18.4522	20.0567	16.8476	18.4522	1.31011	2e-05	0.000732	BJ318453
TaAffx.119277.1.S1_at	26.7022	29.0241	24.3802	26.7022	1.89586	0.000438	0.000244	BJ279783
TaAffx.120564.1.A1_at	98.0708	106.599	89.5427	98.0707	6.96303	2e-05	0.000244	BJ216092
TaAffx.120582.1.A1_at	30.9351	33.6251	28.2451	30.9351	2.1964	2e-05	0.000244	BJ214695
TaAffx.12072.1.S1_x_at	35.7781	38.8892	32.6669	35.7781	2.54025	2e-05	0.000244	BJ292791
TaAffx.120742.1.S1_at	30.0904	32.707	27.4738	30.0904	2.13642	3e-05	0.000732	BJ207959
TaAffx.120749.1.S1_at	9.44197	10.263	8.62091	9.44196	0.670381	6.8e-05	0.010742	BJ207116
TaAffx.12099.1.S1_at	39.4104	42.8373	35.9833	39.4103	2.79814	2e-05	0.000244	BJ295373
TaAffx.12160.1.A1_at	41.0904	44.6635	37.5173	41.0904	2.91742	0.000241	0.000732	BJ286243
TaAffx.121760.2.S1_at	41.1843	44.7655	37.603	41.1842	2.92409	3.5e-05	0.000244	CA600723
TaAffx.121989.1.S1_at	22.7884	24.77	20.8067	22.7884	1.61798	0.000865	0.00293	CA599987
TaAffx.122522.1.S1_at	16.0682	17.4655	14.671	16.0682	1.14085	0.000241	0.010742	AJ612065
TaAffx.122788.1.S1_at	258.763	281.263	236.261	258.762	18.3722	7.8e-05	0.000244	CK212259
TaAffx.123425.1.S1_at	110.479	120.085	100.872	110.478	7.84399	0.000214	0.005859	BE417920
TaAffx.123671.1.S1_s_at	21.9624	23.8722	20.0526	21.9624	1.55933	6.8e-05	0.000244	CA643487
TaAffx.1241.1.A1_at	25.163	27.351	22.9748	25.1629	1.78657	0.000865	0.005859	CK214424
TaAffx.12620.1.A1_at	54.5307	59.2724	49.7888	54.5306	3.87168	2e-05	0.000244	BJ255260
TaAffx.12631.1.S1_at	650.867	707.464	594.269	650.867	46.2116	2e-05	0.000244	BJ248421
TaAffx.128473.1.A1_s_at	1228.26	1335.07	1121.46	1228.26	87.2068	3e-05	0.000244	CB412210
TaAffx.128473.2.A1_at	44.1032	47.9382	40.2681	44.1032	3.13133	0.000307	0.010742	CA681227
TaAffx.128530.1.S1_at	146.642	159.393	133.89	146.641	10.4116	2e-05	0.000244	CK202906
TaAffx.128617.2.A1_at	36.6885	39.8788	33.4982	36.6885	2.60489	0.000552	0.000244	CA697927
TaAffx.128624.1.S1_at	25.773	28.0141	23.5318	25.773	1.82989	3.5e-05	0.000732	CA695587
TaAffx.128795.28.S1_at	158.712	172.512	144.91	158.711	11.2685	3.5e-05	0.000732	CA694690
TaAffx.128836.1.S1_at	105.363	114.525	96.2012	105.363	7.48081	2e-05	0.000244	CD869012
TaAffx.12884.2.S1_at	65.7454	65.7404	49.9576	60.4811	7.44123	0.000346	0.000244	CA603213
TaAffx.128896.17.S1_s_at	387.861	387.831	294.722	356.805	43.8991	2e-05	0.000244	CA671219
TaAffx.128896.2.S1_at	869.382	869.315	660.613	799.77	98.3988	2e-05	0.000244	BJ253515
TaAffx.128896.22.S1_s_at	3002.23	3002	2281.29	2761.84	339.8	2e-05	0.000244	CA691728
TaAffx.128896.3.S1_at	3119.26	3119.03	2370.22	2869.5	353.046	6.8e-05	0.000732	CA631800
TaAffx.128946.3.S1_at	76.958	76.9521	58.4777	70.796	8.7103	3e-05	0.00293	CA660644
TaAffx.128946.4.S1_at	90.2214	90.2145	68.5561	82.9973	10.2115	4e-05	0.000244	BJ209145
TaAffx.12972.1.A1_at	24.0475	24.0456	18.2728	22.122	2.72175	4.6e-05	0.000244	BJ214398
TaAffx.129824.2.S1_at	196.685	196.67	149.454	180.937	22.2613	2.3e-05	0.000244	CA623002
TaAffx.129859.1.S1_x_at	44.8097	44.8063	34.0493	41.2218	5.07168	2e-05	0.001221	CK208328
TaAffx.131416.1.S1_at	46.3707	46.3672	35.2355	42.6578	5.24835	0.000241	0.005859	CA664238
TaAffx.131611.1.S1_at	230.813	230.795	175.387	212.332	26.124	2e-05	0.000244	BQ281041
TaAffx.131789.1.S1_at	11.8656	11.8647	9.01625	10.9155	1.34298	5.2e-05	0.005859	CA603163
TaAffx.133323.1.S1_at	20.3235	20.322	15.4431	18.6962	2.30027	0.000389	0.001953	BJ235784
TaAffx.13342.1.S1_at	16.6812	16.6799	12.6755	15.3455	1.88802	2e-05	0.000732	BJ274574
TaAffx.14310.1.S1_at	41.0654	41.0622	31.2041	37.7772	4.64788	2e-05	0.000244	BJ322185
TaAffx.143995.2.S1_at	11.8248	11.8239	8.98524	10.878	1.33836	2e-05	0.000732	AY605284.1
TaAffx.143995.9.S1_s_at	43.2589	43.2556	32.871	39.7952	4.89615	6.8e-05	0.000244	AF434705
TaAffx.15392.2.A1_at	113.361	113.352	86.1389	104.284	12.8305	2e-05	0.000244	BJ215031
TaAffx.16415.1.S1_s_at	15.7426	15.7414	11.9622	14.4821	1.78178	0.000774	0.037598	BJ210871
TaAffx.16664.1.A1_at	45.9116	45.9081	34.8866	42.2354	5.19639	8.9e-05	0.000244	CK205523
TaAffx.17420.1.A1_at	13.9163	13.9152	10.5745	12.802	1.57508	6e-05	0.001953	CK205809
TaAffx.1966.1.S1_at	69.0816	69.0763	52.4927	63.5502	7.81884	0.000189	0.000244	CA605710
TaAffx.19827.2.A1_at	35.2091	35.2064	26.7542	32.3899	3.98505	0.000389	0.001953	CA743003
TaAffx.20.1.S1_at	87.5381	87.5314	66.5172	80.5289	9.90778	3e-05	0.000244	X57163.1
TaAffx.20772.1.A1_at	5.43797	5.43756	4.13213	5.00255	0.615484	2e-05	0.000732	CD892418
TaAffx.21282.2.S1_at	23.5271	23.5253	17.8775	21.6433	2.66286	2e-05	0.000244	BJ208512
TaAffx.21383.1.S1_at	56.0938	56.0895	42.6237	51.6023	6.34883	2e-05	0.000244	BJ321269
TaAffx.2243.1.S1_at	4.43812	4.43778	3.37237	4.08276	0.502318	0.000438	0.046143	CA607462
TaAffx.23084.1.S1_at	85.4466	85.44	64.9279	78.6048	9.67106	0.000214	0.010742	CD453428
TaAffx.24399.1.S1_at	125.186	125.176	95.1242	115.162	14.1688	2.3e-05	0.000244	CA719982
TaAffx.24420.1.S1_at	28.1693	28.1672	21.4049	25.9138	3.18827	5.2e-05	0.001953	CA719708
TaAffx.24473.1.S1_s_at	49.5641	49.5603	37.662	45.5955	5.60979	0.000865	0.000244	CA718991
TaAffx.2456.2.S1_at	3.33624	3.33599	2.53509	3.06911	0.377604	0.000865	0.005859	CA700272
TaAffx.24911.1.S1_at	1280.35	1280.25	972.895	1177.83	144.913	2e-05	0.000244	CA710019
TaAffx.25026.1.S1_x_at	8.52935	8.5287	6.48116	7.8464	0.965374	0.000692	0.037598	CA708079
TaAffx.25378.1.S1_s_at	149.662	149.65	113.723	137.678	16.9391	8.9e-05	0.00293	CA701224
TaAffx.25955.1.S1_x_at	82.0185	82.0122	62.323	75.4512	9.28306	6.8e-05	0.030273	CA693853
TaAffx.27201.1.S1_at	2928.22	2928	2225.05	2693.76	331.423	2e-05	0.000244	CA679992
TaAffx.27775.1.S1_at	239.312	239.293	181.845	220.15	27.0859	2e-05	0.000244	CA670785
TaAffx.28462.5.S1_at	302.865	274.459	180.183	252.502	52.436	8.9e-05	0.000244	CA598123
TaAffx.28791.1.S1_at	27.919	25.3004	16.6098	23.2764	4.83371	0.000389	0.00293	CD897134
TaAffx.29412.1.S1_s_at	46.9332	42.5313	27.9219	39.1288	8.1257	0.000214	0.001221	CA643343
TaAffx.29428.1.S1_at	19.7009	17.8531	11.7206	16.4249	3.41088	0.000774	0.000732	CA643062
TaAffx.31681.1.S1_at	404.386	366.459	240.581	337.142	70.0128	2e-05	0.000244	CA502418
TaAffx.31776.1.S1_s_at	83.6444	75.7993	49.7624	69.7354	14.4816	5.2e-05	0.00415	CA607836
TaAffx.32462.1.S1_at	21.4909	19.4752	12.7855	17.9172	3.72079	0.000273	0.005859	CA594668
TaAffx.32508.2.S1_at	13.5317	12.2626	8.05039	11.2816	2.34279	0.000167	0.000244	CA593814
TaAffx.33515.1.A1_at	307.931	279.05	183.197	256.726	53.3131	2e-05	0.000244	BJ257051
TaAffx.34454.1.S1_at	20.2188	18.3224	12.0287	16.8566	3.50054	2.3e-05	0.01416	BJ215226
TaAffx.35357.1.S1_at	5.60632	5.08049	3.33535	4.67405	0.97064	0.000966	0.010742	BQ609009
TaAffx.35395.1.S1_at	25.69	23.2805	15.2837	21.4181	4.44779	3e-05	0.001221	BQ608458
TaAffx.36762.2.S1_s_at	50.5131	45.7754	30.0517	42.1134	8.7455	0.000273	0.000244	BJ315636
TaAffx.36877.1.S1_at	39.8409	36.1041	23.7024	33.2158	6.89778	2e-05	0.00293	BJ310497
TaAffx.37117.1.S1_at	12.7212	11.528	7.56817	10.6058	2.20246	0.000552	0.037598	BJ300830
TaAffx.3720.7.S1_at	958.5	868.601	570.238	799.113	165.948	2e-05	0.000244	CA607537
TaAffx.37298.1.A1_x_at	10.3683	9.39585	6.16839	8.64418	1.7951	0.000241	0.005859	BJ287223
TaAffx.37842.1.A1_at	25.3983	25.3923	19.2921	23.3609	2.87708	2e-05	0.000244	BJ262653
TaAffx.37849.1.A1_at	7.2552	7.25348	5.51092	6.6732	0.821857	6.8e-05	0.000732	BJ262177
TaAffx.37850.1.A1_at	19.6329	19.6283	14.9128	18.058	2.22399	4.6e-05	0.001221	BJ262069
TaAffx.38307.1.S1_at	51.3374	51.3252	38.995	47.2192	5.81542	0.000101	0.001221	BJ239389
TaAffx.38404.1.S1_at	23.9595	23.9538	18.1992	22.0375	2.71409	0.000114	0.018555	BJ240167
TaAffx.38667.1.S1_at	89.6441	89.6228	68.092	82.4529	10.1547	2e-05	0.000244	BJ222327
TaAffx.40989.1.A1_at	36.7148	36.7061	27.8879	33.7696	4.15899	6e-05	0.000732	BJ237606
TaAffx.41889.1.A1_at	138.706	138.673	105.358	127.579	15.7124	2e-05	0.000244	BQ162734
TaAffx.419.2.S1_s_at	67.9397	67.9235	51.6057	62.4897	7.6961	2e-05	0.000244	CA671129
TaAffx.42391.1.S1_at	108.92	108.894	82.7335	100.182	12.3383	3.5e-05	0.000244	AF091837.1
TaAffx.42890.1.A1_at	31.2759	31.2685	23.7566	28.767	3.54289	4e-05	0.000244	BQ169239
TaAffx.4324.2.S1_at	50.4803	50.4683	38.3439	46.4308	5.71832	3e-05	0.001953	CA605294
TaAffx.43307.1.S1_at	5.76538	5.76401	4.37928	5.30289	0.653093	0.000966	0.023926	BQ801767
TaAffx.4530.2.S1_at	88.3992	88.3781	67.1464	81.3079	10.0137	2.3e-05	0.000244	CA685580
TaAffx.4530.3.S1_s_at	128.573	128.543	97.6618	118.259	14.5646	3.5e-05	0.000244	CA599282
TaAffx.4773.1.S1_at	10.5001	10.4976	7.97571	9.65783	1.18944	0.000865	0.000732	CA732389
TaAffx.48201.1.S1_s_at	224.064	224.011	170.195	206.09	25.3816	2e-05	0.000244	CD886641
TaAffx.48347.1.S1_at	36.2438	43.7759	40.8018	40.2738	3.09754	2e-05	0.000244	BQ609652
TaAffx.49365.2.S1_at	23.2954	28.1365	26.2249	25.8856	1.99091	4e-05	0.001953	CA635721
TaAffx.50332.1.S1_at	43.3051	52.3046	48.751	48.1202	3.70102	0.000273	0.000732	CA742601
TaAffx.50969.1.S1_at	23.4812	28.361	26.4341	26.0921	2.00679	4e-05	0.000732	CA732773
TaAffx.51117.1.S1_at	4.52731	5.46816	5.09665	5.03071	0.386921	0.000692	0.001221	CA730838
TaAffx.51739.2.S1_at	12.2389	14.7824	13.7781	13.5998	1.04599	5.2e-05	0.000732	BJ212621
TaAffx.52150.1.S1_at	43.5247	52.5698	48.9982	48.3643	3.71979	0.000273	0.001953	CA712260
TaAffx.52943.1.S1_at	62.1323	75.0444	69.9459	69.0408	5.31006	2e-05	0.000244	CA698631
TaAffx.52949.1.S1_at	25.1958	30.432	28.3644	27.9974	2.15333	0.000966	0.037598	CA698548
TaAffx.55060.1.S1_s_at	17.5518	21.1993	19.759	19.5034	1.50004	0.000552	0.000244	CA672434
TaAffx.55074.1.S1_s_at	367.244	443.564	413.428	408.079	31.3861	2e-05	0.000244	CA672254
TaAffx.560.2.S1_at	45.8221	55.3447	51.5846	50.9172	3.91613	3.5e-05	0.00415	CA728894
TaAffx.56158.1.S1_at	453.914	548.244	510.997	504.385	38.7932	3e-05	0.001221	CA656512
TaAffx.57546.1.S1_at	24.2414	29.2791	27.2899	26.9368	2.07176	0.000865	0.000732	CA627239
TaAffx.58820.2.S1_at	64.1679	77.503	72.2375	71.3028	5.48403	0.000147	0.000732	BJ268236
TaAffx.59900.1.S1_at	15.2499	18.2816	16.9257	16.8191	1.23997	0.000214	0.001953	CA593773
TaAffx.61040.1.S1_at	7.37818	8.84496	8.18894	8.13736	0.599916	0.000438	0.00293	BG906589
TaAffx.61822.3.S1_at	25.2747	30.2993	28.0521	27.8754	2.05508	2e-05	0.000244	CA637923
TaAffx.63968.1.A1_at	11.4375	13.7112	12.6943	12.6143	0.929974	6.8e-05	0.00415	BJ322225
TaAffx.64667.1.S1_at	35.5038	42.5619	39.4051	39.1569	2.8868	3e-05	0.000244	BJ282030
TaAffx.64922.1.S1_at	65.2378	78.207	72.4065	71.9504	5.30445	2.3e-05	0.000244	BJ269782
TaAffx.65272.1.A1_at	33.0274	39.5932	36.6566	36.4257	2.68544	0.000167	0.00415	BJ253121
TaAffx.6538.2.S1_at	517.052	619.841	573.868	570.253	42.0412	2e-05	0.000244	CA697379
TaAffx.6538.3.S1_s_at	195.918	234.866	217.446	216.076	15.93	0.000241	0.000244	CA657773
TaAffx.65435.1.S1_at	70.3268	84.3076	78.0546	77.563	5.71824	0.000692	0.005859	BJ246496
TaAffx.65701.1.A1_at	31.5296	37.7976	34.9942	34.7738	2.56366	2e-05	0.000732	BJ237735
TaAffx.65722.1.S1_at	13.7096	16.4351	15.2161	15.1203	1.11472	0.000101	0.000244	BJ230542
TaAffx.65725.1.A1_at	23.9131	28.667	26.5408	26.3737	1.94437	5.2e-05	0.000244	BJ230480
TaAffx.65750.1.S1_at	30.3467	36.3796	33.6814	33.4692	2.46748	0.00013	0.000244	BJ228652
TaAffx.65986.1.S1_at	7.82071	9.37545	8.68008	8.62541	0.635898	0.000346	0.037598	BJ212881
TaAffx.66.1.S1_at	106.545	127.726	118.253	117.508	8.66315	6e-05	0.000244	CA599272
TaAffx.66586.1.S1_s_at	39.1205	46.8976	43.4193	43.1458	3.18087	2.3e-05	0.000244	CA599049
TaAffx.66660.1.A1_at	28.2533	33.87	31.3579	31.1604	2.29726	5.2e-05	0.001953	BG907619
TaAffx.67659.1.S1_at	47.1029	56.4669	52.2789	51.9496	3.82992	0.000438	0.018555	CA684083
TaAffx.67678.1.S1_at	45.8435	54.9571	50.881	50.5605	3.72751	2e-05	0.000244	CA597534
TaAffx.68700.1.S1_at	11.7949	14.1397	13.091	13.0085	0.959036	0.000966	0.001221	BJ309922
TaAffx.70171.1.A1_s_at	3.19977	3.83587	3.55137	3.529	0.260171	0.000147	0.037598	BQ169096
TaAffx.7177.1.S1_x_at	71.6118	85.8481	79.4809	78.9802	5.82272	6e-05	0.000244	CA694274
TaAffx.72706.1.A1_at	543.152	651.13	602.836	599.039	44.1634	2e-05	0.000244	BQ237008
TaAffx.74583.1.S1_at	33.1465	39.736	36.7888	36.5571	2.69513	2.7e-05	0.000244	CA736755
TaAffx.74960.1.S1_at	27.7427	33.2578	30.7912	30.5972	2.25574	0.000774	0.046143	BJ288212
TaAffx.75421.1.A1_s_at	24.3557	29.1975	27.032	26.8617	1.98035	8.9e-05	0.000244	BJ242005
TaAffx.76969.2.S1_at	31.2743	37.4916	34.7109	34.4923	2.5429	6e-05	0.000732	CA642080
TaAffx.77616.1.S1_at	13.7777	16.5167	15.2917	15.1954	1.12026	0.000101	0.000244	CA745263
TaAffx.78364.1.S1_at	48.5582	58.2114	53.894	53.5545	3.94824	2.3e-05	0.000244	CA733536
TaAffx.7845.1.S1_at	27.0874	32.4723	30.0639	29.8745	2.20246	4e-05	0.000244	CA647279
TaAffx.78552.1.S1_at	72.3266	86.705	152.601	79.7686	36.9696	2e-05	0.000244	CA730941
TaAffx.78570.1.S1_at	66.3441	79.5332	139.978	73.1705	33.9116	2e-05	0.000244	CA692312
TaAffx.79139.1.S1_at	36.8851	36.3388	27.0711	33.4317	4.50312	6.8e-05	0.008057	CA720886
TaAffx.80154.2.S1_at	105.82	104.252	77.6642	95.912	12.919	2e-05	0.000244	CA733310
TaAffx.81369.1.S1_at	34.4206	33.9108	25.2623	31.1979	4.20224	0.000346	0.023926	CA686927
TaAffx.81495.2.S1_s_at	17.9145	17.6491	13.148	16.2372	2.18708	0.000618	0.00415	BJ260839
TaAffx.8194.1.S1_at	10.1481	9.99776	7.44798	9.19794	1.23893	8.9e-05	0.046143	CA632105
TaAffx.8264.1.S1_at	14.1141	13.905	10.3588	12.7926	1.72312	0.000346	0.046143	BG908173
TaAffx.83997.1.S1_x_at	10.4794	10.3242	7.69118	9.49828	1.27938	0.000492	0.005859	CA646607
TaAffx.86317.1.S1_at	113.006	111.332	82.9386	102.426	13.7963	3.5e-05	0.000244	CA611222
TaAffx.86521.1.S1_at	224.034	220.716	164.426	203.059	27.3512	0.000618	0.005859	CA606666
TaAffx.86629.1.S1_at	219.499	216.247	161.097	198.948	26.7975	0.000101	0.000244	AJ612548
TaAffx.86932.1.S1_at	169.701	167.187	124.548	153.812	20.7179	8.9e-05	0.005859	CA598644
TaAffx.90102.1.S1_at	20.5447	20.2404	15.0784	18.6211	2.50819	0.000147	0.001953	BQ608389
TaAffx.91552.1.S1_at	5.64357	5.55998	4.14199	5.11518	0.688995	0.000966	0.046143	BJ313375
TaAffx.91814.1.S1_at	30.1129	29.6668	22.1007	27.2935	3.67632	0.000147	0.000244	BJ301796
TaAffx.91838.1.S1_at	23.527	23.1785	17.2672	21.3242	2.87229	0.000346	0.000244	BJ300580
TaAffx.92366.1.S1_at	12.5091	12.3238	9.18078	11.3379	1.52717	0.000492	0.001221	BJ269075
TaAffx.92377.1.S1_at	78.3576	77.197	57.5091	71.0212	9.56628	2e-05	0.000244	BJ268677
TaAffx.92883.1.S1_at	32.4531	31.9724	23.8183	29.4146	3.96204	2e-05	0.000244	BJ243658
TaAffx.93149.1.S1_at	64.1503	63.2001	47.0819	58.1441	7.83179	2e-05	0.000732	AJ611128
TaAffx.93161.1.A1_at	11.9188	11.7423	8.74758	10.8029	1.45511	0.000438	0.030273	BJ227679
TaAffx.93463.1.S1_at	6.56751	6.72298	5.26494	6.18514	0.653772	0.000189	0.000732	BJ209864
TaAffx.93709.1.S1_at	40.3618	41.3173	32.3566	38.0119	4.01787	0.000114	0.008057	CA497952
TaAffx.93984.1.S1_at	55.3106	56.62	44.3405	52.0904	5.50597	6e-05	0.000732	CA688227
TaAffx.94000.1.S1_at	88.0884	90.1737	70.6173	82.9598	8.76888	0.00013	0.000244	BG908571
TaAffx.94052.1.A1_at	12.1982	12.487	9.77888	11.488	1.21429	2e-05	0.001221	BG906678
TaAffx.9423.1.S1_at	8.36137	8.55931	6.70301	7.87456	0.832344	0.000189	0.046143	CA599267
TaAffx.9467.2.A1_at	43.1722	44.1942	34.6096	40.6586	4.29763	0.000438	0.000244	CA597971
TaAffx.97579.1.S1_at	52.6796	53.9267	42.2314	49.6125	5.24406	4.6e-05	0.000732	BE429165
TaAffx.98498.2.S1_at	19.9616	20.4342	16.0025	18.7995	1.98711	0.000389	0.001953	BJ258094
TaAffx.98966.1.S1_at	23.5793	24.1374	18.9026	22.2064	2.34723	0.000189	0.010742	CA631776
TaAffx.99462.1.A1_at	23.958	24.5251	19.2062	22.5631	2.38493	0.000865	0.018555	CK205702

## Sheet: B
Table S1 Raw data from microarray analyses were identified as differentially expressed probe sets with excel format. Fold change≥2， p-valve＜ 0.01 and FDR＜0.05 with excel format .
B:Down-regulated probe sets Zhong8601 after BYDV-GAV inoculation for 35 d (SI35 vs SM35)
Probe Set ID	replication-1	replication-2	replication-3	Mean	STDEV	p-value	FDR	Acession Number
Ta.10142.1.S1_s_at	4.35262	3.98183	3.60255	3.979	0.306221	0.000167	0.046143	BJ236272
Ta.10174.1.A1_at	108.622	99.3691	89.9037	99.2983	7.64193	3e-05	0.000244	BQ171650
Ta.1019.2.A1_a_at	9.98661	9.13589	8.26566	9.12938	0.702591	0.000273	0.030273	CK205292
Ta.10192.1.A1_at	74.1063	67.7935	61.3359	67.7452	5.21363	4.6e-05	0.000732	AJ615623
Ta.10214.1.S1_at	10.9019	9.97319	9.0232	9.96609	0.766984	0.000241	0.01416	BJ250123
Ta.10236.1.A1_at	9.06117	8.28929	7.49969	8.28338	0.637484	0.000101	0.01416	CK205521
Ta.10236.2.S1_at	7.21029	6.59608	5.96777	6.59138	0.507268	0.000389	0.023926	BJ278388
Ta.10326.1.S1_at	6.91537	6.32628	5.72367	6.32177	0.486519	0.000189	0.037598	BJ244180
Ta.10389.1.S1_at	60.601	55.4387	50.1579	55.3992	4.26348	2e-05	0.000244	CD373448
Ta.10389.2.S1_at	13.0884	11.9734	10.8329	11.9649	0.92081	2e-05	0.030273	CD920002
Ta.10408.1.S1_at	62.4214	57.104	51.6646	57.0633	4.39155	2e-05	0.000244	CN009026
Ta.10480.1.S1_a_at	178.61	163.395	147.831	163.278	12.5658	4e-05	0.00293	AF495872.1
Ta.10531.2.S1_a_at	6.42723	5.87972	5.31965	5.87553	0.452177	2.3e-05	0.00293	CA728796
Ta.10555.1.A1_at	4.45431	4.07487	3.68672	4.07197	0.313376	4e-05	0.01416	BQ165982
Ta.10581.1.A1_at	19.4342	17.7787	16.0852	17.766	1.36726	2e-05	0.037598	CK156211
Ta.10587.1.A1_at	4.20827	4.67959	5.1409	4.67625	0.380753	4.6e-05	0.023926	BQ166051
Ta.10617.1.S1_at	8.91852	9.91737	10.895	9.91031	0.806923	4e-05	0.00415	BQ166125
Ta.10696.1.A1_at	10.3743	11.5362	12.6734	11.5279	0.938635	4e-05	0.010742	BQ166314
Ta.10721.1.A1_at	11.4619	12.7456	14.0021	12.7365	1.03704	2.3e-05	0.000244	CK200797
Ta.10729.3.S1_x_at	5.68911	6.32628	6.94993	6.32177	0.514735	0.000966	0.030273	CA651034
Ta.10909.1.S1_x_at	79.4468	88.3446	97.0537	88.2817	7.18813	6e-05	0.008057	CD883155
Ta.10959.1.S1_at	63.0069	70.0635	76.9705	70.0136	5.70069	0.000127	0.001465	BQ166903
Ta.11025.1.A1_at	6.00703	6.67981	7.33831	6.67505	0.5435	2e-05	0.030273	BQ168402
Ta.11087.2.S1_at	4.07441	4.47666	5.03144	4.52751	0.392358	0.000241	0.037598	CA683929
Ta.11358.1.A1_at	65.7762	72.2701	81.2263	73.0909	6.33413	2e-05	0.000732	BQ169936
Ta.11358.2.A1_a_at	171.962	188.939	212.354	191.085	16.5596	2e-05	0.000732	CA625717
Ta.1142.3.S1_at	43.4046	47.6898	53.5999	48.2314	4.17979	0.000346	0.005859	BJ250802
Ta.11559.1.A1_at	12.4742	13.7058	15.4043	13.8614	1.20125	6.8e-05	0.008057	BQ170353
Ta.1165.1.A1_at	80.1245	88.0349	98.9449	89.0347	7.71585	2e-05	0.000244	AF207545.1
Ta.11998.1.A1_at	10.4328	11.4628	12.8834	11.593	1.00466	0.000101	0.000244	BQ171230
Ta.12042.1.S1_at	101.333	111.337	125.135	112.602	9.7582	2e-05	0.000244	AJ603283
Ta.12060.1.A1_at	7.05283	7.74913	8.70946	7.83714	0.679175	7.8e-05	0.018555	BQ171499
Ta.1207.1.S1_s_at	11.8802	13.0531	14.6707	13.2014	1.14404	0.00013	0.037598	CA650490
Ta.12098.1.S1_at	25.1743	27.6597	31.0875	27.9738	2.42424	4e-05	0.000244	CA648355
Ta.12126.1.A1_at	4.78555	5.25801	5.90962	5.31773	0.46084	0.000346	0.001953	BQ171644
Ta.12133.1.A1_at	63.4503	76.0601	72.0086	70.5064	5.25638	2e-05	0.001953	BQ171656
Ta.12205.1.A1_at	60.3297	72.3193	68.467	67.0387	4.99786	8.8e-05	0.001221	BQ171818
Ta.12225.2.S1_at	13.4623	16.1378	14.4106	14.6702	1.10757	0.000346	0.000732	BQ171893
Ta.12292.1.A1_at	4.99932	5.99286	5.35146	5.44788	0.411302	2e-05	0.022217	BQ172027
Ta.12295.1.S1_at	20.7566	24.8816	22.2186	22.6189	1.70767	0.000865	0.046143	BQ172035
Ta.12472.1.S1_x_at	187.44	224.691	200.643	204.258	15.421	2e-05	0.000732	CD876924
Ta.1258.1.S1_a_at	362.647	434.718	388.191	395.185	29.8355	2e-05	0.000244	L11872.1
Ta.12666.1.S1_at	10.3058	12.3539	11.0317	11.2304	0.847871	0.000438	0.008057	BI479961
Ta.1290.1.S1_a_at	126.723	151.908	135.649	138.094	10.4257	2e-05	0.000244	CA658763
Ta.12953.1.S1_at	169.28	281.103	203.53	217.971	46.7795	0.000346	0.000244	CA728255
Ta.13138.1.S1_at	160.775	266.979	193.304	207.019	44.4291	0.000241	0.018555	BQ804243
Ta.13232.1.S1_at	663.28	1101.43	797.479	854.062	183.293	2e-05	0.000244	CA620054
Ta.13267.1.S1_at	41.3201	68.6152	49.6802	53.2052	11.4185	0.000114	0.023926	CK592784
Ta.1327.1.S1_x_at	19.9344	33.1027	23.9677	25.6683	5.50875	2e-05	0.001221	BQ802752
Ta.13307.1.S1_x_at	30.2374	50.2115	36.3552	38.9347	8.3559	0.000438	0.000244	CK195044
Ta.1345.1.S1_x_at	306.338	508.697	368.318	394.451	84.6544	2e-05	0.000244	CK212819
Ta.1345.2.S1_x_at	83.1528	138.082	99.9768	107.07	22.9787	4e-05	0.00293	BQ166189
Ta.1345.3.S1_x_at	221.156	367.246	265.902	284.768	61.115	2e-05	0.000244	CK213960
Ta.13731.1.S1_at	124.422	136.661	219.548	160.21	42.2544	0.000101	0.010742	AY217753.1
Ta.13841.1.S1_at	38.3599	42.1332	67.6875	49.3935	13.0272	2e-05	0.000244	AJ440511
Ta.1397.1.A1_at	183.244	201.268	323.341	235.951	62.2304	2e-05	0.000244	BU099911
Ta.14149.1.S1_at	4.88794	5.36875	8.62496	6.29388	1.65997	0.000692	0.01416	AJ459251.1
Ta.14230.1.S1_at	9.48709	10.4203	16.7403	12.2159	3.22186	2e-05	0.00293	CA693940
Ta.1426.3.S1_x_at	67.6659	74.3218	119.399	87.1289	22.9796	2.3e-05	0.000732	CA619397
Ta.14417.1.S1_at	39.8977	43.8223	70.4011	51.3737	13.5495	2e-05	0.000732	BJ322545
Ta.14483.1.S1_x_at	28.8656	31.7049	50.9344	37.1683	9.80288	3.5e-05	0.001953	CA652948
Ta.14520.3.S1_a_at	19.2184	13.8299	4.24084	12.4297	6.19422	0.000189	0.000244	CA746132
Ta.14588.2.S1_s_at	39.8456	28.6735	8.79253	25.7705	12.8425	0.000189	0.037598	CD930954
Ta.14632.1.S1_at	24.4363	17.5847	5.39224	15.8044	7.87597	0.000438	0.01416	AJ440792.1
Ta.14700.1.S1_at	158.965	114.394	35.0781	102.812	51.2355	2e-05	0.000244	CD879083
Ta.14727.1.S1_at	17.0192	12.2473	3.75554	11.0073	5.48538	2e-05	0.001953	CA681065
Ta.14786.1.S1_at	12.8794	9.26819	2.84203	8.32987	4.1511	2e-05	0.00415	CA696042
Ta.14946.1.S1_at	29.1223	20.9569	6.42628	18.8352	9.3863	4.6e-05	0.005859	CA685371
Ta.14947.1.S1_at	170.465	122.669	37.6157	110.25	54.9418	5.2e-05	0.000732	CD936162
Ta.15082.1.S1_at	40.4467	46.7961	38.9323	42.0584	3.40663	2.3e-05	0.005859	CA689233
Ta.15228.1.S1_at	454.239	525.546	437.232	472.339	38.2583	2e-05	0.000732	CA746806
Ta.16053.1.S1_at	59.9817	69.3976	57.7359	62.3717	5.05196	2e-05	0.008057	CA596272
Ta.16101.1.S1_at	41.4749	47.9856	39.922	43.1275	3.49322	2e-05	0.000732	CA598926
Ta.16126.1.S1_at	54.4118	62.9533	52.3745	56.5799	4.58283	2e-05	0.000732	CA600318
Ta.16134.1.S1_at	7.45636	8.62686	7.17718	7.75347	0.628012	4e-05	0.001221	CA600576
Ta.16142.1.S1_at	10.961	12.6817	10.5506	11.3978	0.923193	0.000147	0.00415	CA600901
Ta.16230.1.S1_x_at	962.318	1113.38	926.287	1000.66	81.0512	2e-05	0.000244	CA602965
Ta.16319.1.S1_x_at	10.0759	11.6576	9.69866	10.4774	0.848645	0.000552	0.000244	CK216317
Ta.1684.2.S1_a_at	10.5855	12.2473	10.1892	11.0073	0.891566	2e-05	0.037598	CA648929
Ta.1688.1.S1_at	47.9031	55.4229	46.1095	49.8119	4.03464	2e-05	0.005859	CA630327
Ta.16936.1.S1_at	10.058	11.637	9.68145	10.4588	0.847139	0.00013	0.008057	CA615470
Ta.1700.1.S1_at	197.826	228.881	190.419	205.709	16.6619	2e-05	0.000244	CA720096
Ta.17059.1.S1_at	90.3257	104.505	86.9437	93.9248	7.60768	2e-05	0.000244	BQ172322
Ta.17219.1.S1_at	7.33119	8.48205	7.0567	7.62331	0.61747	3.5e-05	0.023926	CA618874
Ta.17389.1.S1_at	4.05004	4.68581	3.8984	4.21142	0.341115	0.000552	0.005371	CA620380
Ta.17523.2.S1_at	29.2264	33.8144	28.1321	30.391	2.4616	0.00013	0.023926	CA621507
Ta.17530.1.S1_at	170.575	197.352	164.189	177.372	14.3667	2e-05	0.000244	CA621560
Ta.18463.1.S1_at	20.3063	18.0226	14.5229	17.6173	2.37839	0.000774	0.01416	CA619812
Ta.18647.1.S1_s_at	99.0349	87.8971	70.829	85.9203	11.5995	2e-05	0.00293	BJ279325
Ta.1865.1.S1_at	11.7016	10.3856	8.36889	10.152	1.37056	3e-05	0.00415	BJ281721
Ta.18681.1.S1_x_at	57.5757	51.1005	41.1777	49.9513	6.74359	0.000307	0.037598	CA640533
Ta.18739.1.A1_at	4.75779	4.22271	3.40274	4.12775	0.557259	2e-05	0.010742	CA641195
Ta.1875.1.S1_at	56.0433	49.7405	40.0818	48.6219	6.56411	2e-05	0.000244	BE446394
Ta.18858.1.S1_x_at	71.0882	63.0934	50.8418	61.6745	8.32625	0.000307	0.000732	CA738706
Ta.18968.1.S1_s_at	53.643	47.6101	38.3651	46.5394	6.28297	0.000214	0.000732	BJ262788
Ta.18968.2.S1_x_at	78.3964	69.5797	56.0685	68.0148	9.18222	2e-05	0.000244	CK166040
Ta.192.1.S1_at	176.842	156.954	126.476	153.424	20.7127	2e-05	0.000244	U32431.1
Ta.19280.1.A1_at	20.735	18.403	14.8295	17.9892	2.4286	2e-05	0.005859	CA649535
Ta.19298.1.S1_at	46.4099	41.1905	33.192	40.2641	5.43579	0.000214	0.018555	CA649851
Ta.19476.1.S1_at	47.5993	42.2462	34.0427	41.2961	5.5751	2e-05	0.000244	CA652374
Ta.19608.2.S1_at	177.967	157.952	127.281	154.4	20.8445	5.2e-05	0.001221	CK211984
Ta.1965.1.S1_at	125.396	111.293	89.682	108.79	14.687	2e-05	0.000244	CA634037
Ta.1967.1.S1_x_at	48.2637	42.8358	34.5178	41.8725	5.65292	2e-05	0.000244	CK152466
Ta.1967.2.A1_x_at	76.3925	67.8012	54.6354	66.2764	8.94752	5.2e-05	0.000732	AJ614579
Ta.20366.1.S1_a_at	142.487	126.463	101.906	123.619	16.6889	2e-05	0.00415	CD453956
Ta.20421.1.S1_at	125.899	111.74	90.0422	109.227	14.746	2e-05	0.000732	CD864906
Ta.20546.1.S1_x_at	249.452	202.925	196.878	216.418	23.4881	2.3e-05	0.000732	BJ284854
Ta.20696.1.S1_at	41.5235	33.7787	32.7722	36.0248	3.90981	0.000346	0.018555	BQ804501
Ta.20830.1.A1_at	1093.93	889.894	863.376	949.066	103.003	2e-05	0.000244	CA601216
Ta.20938.1.A1_a_at	569.938	463.636	449.82	494.465	53.6649	2e-05	0.000244	BQ169082
Ta.20938.2.A1_x_at	230.571	187.566	181.977	200.038	21.7103	0.000692	0.000244	CA624118
Ta.20999.1.S1_at	34.1189	27.7552	26.9282	29.6008	3.21261	2e-05	0.001953	CA639964
Ta.20999.2.S1_a_at	13.5126	10.9923	10.6647	11.7232	1.27233	2e-05	0.046143	CA635682
Ta.21069.1.S1_a_at	135.04	109.853	106.579	117.157	12.7152	2e-05	0.000244	CA609019
Ta.21069.2.S1_a_at	370.507	301.402	292.421	321.444	34.8866	2e-05	0.000244	CA743201
Ta.21069.3.S1_x_at	232.96	189.51	183.863	202.111	21.9353	0.000389	0.000732	CA640631
Ta.21105.1.S1_at	78.5357	63.8876	61.9838	68.1357	7.39485	2e-05	0.000244	CA648179
Ta.21112.1.S1_x_at	94.545	76.9109	74.6191	82.025	8.90227	0.000552	0.001953	CK212584
Ta.21135.1.S1_at	177.249	136.489	147.593	153.777	17.2052	2e-05	0.000244	CA642744
Ta.21281.1.S1_at	11.1765	8.60637	9.30656	9.69648	1.08488	2e-05	0.00293	BQ162027
Ta.21314.1.S1_at	31.7507	24.4494	26.4385	27.5462	3.08197	2e-05	0.001221	CA669694
Ta.21335.1.S1_a_at	226.542	174.446	188.639	196.542	21.9899	3e-05	0.000244	BJ321089
Ta.21340.1.S1_a_at	10.6407	8.1938	8.86042	9.23165	1.03287	2e-05	0.005859	CA683606
Ta.21342.1.S1_x_at	23.296	17.9389	19.3983	20.2111	2.26129	2e-05	0.005859	AB029936.1
Ta.21348.1.S1_s_at	1304.98	1004.89	1086.65	1132.17	126.672	2e-05	0.000244	U32429.1
Ta.21348.2.S1_at	396.74	305.506	330.361	344.202	38.5106	2e-05	0.000244	AY253444.1
Ta.21386.1.S1_at	266.018	204.845	221.51	230.791	25.8218	3e-05	0.000732	CA676334
Ta.21480.1.S1_x_at	44.0738	33.9386	36.6998	38.2374	4.27814	2e-05	0.023926	CA694528
Ta.21646.1.S1_x_at	22.8245	17.5758	19.0057	19.802	2.21552	2e-05	0.046143	CA686121
Ta.21722.1.S1_at	32.5866	25.093	27.1345	28.2713	3.1631	0.000618	0.018555	CA699151
Ta.221.1.S1_at	13.5018	10.397	11.2428	11.7139	1.31059	0.000389	0.010742	AF112963.1
Ta.22169.1.S1_at	20.3492	20.3502	12.264	17.6545	3.81163	2e-05	0.00293	CA728026
Ta.22174.1.S1_x_at	84.1079	84.1121	50.69	72.97	15.7543	2e-05	0.000244	CD900641
Ta.22252.1.S1_at	73.4135	73.4173	44.2448	63.6919	13.7512	3e-05	0.000732	CA733064
Ta.22272.1.S1_at	26.0928	26.0942	15.7256	22.6375	4.88747	2e-05	0.00415	CA735074
Ta.223.1.S1_at	7.65104	7.65143	4.61112	6.63786	1.43312	0.000552	0.010742	AF112965.1
Ta.224.1.S1_at	15.3342	15.6994	9.82551	13.6197	2.68704	0.000438	0.010742	AF112966.1
Ta.22417.1.S1_at	27.2667	27.9159	17.4713	24.218	4.77798	6e-05	0.000244	BJ264570
Ta.22457.1.S1_at	17.1869	17.5961	11.0126	15.2652	3.01168	0.000552	0.005859	CA746073
Ta.22468.1.S1_at	14.2666	14.6063	9.14141	12.6714	2.49995	6e-05	0.001221	CA648119
Ta.22556.1.S1_x_at	14.4969	14.8421	9.28896	12.876	2.54031	0.000774	0.046143	CA608846
Ta.22562.1.S1_at	29.8939	30.6057	19.1547	26.5514	5.23835	2e-05	0.008057	CK196199
Ta.22572.1.S1_at	27.0574	27.7016	17.3372	24.032	4.74129	2e-05	0.000732	CA662116
Ta.22573.1.S1_at	50.47	86.5447	88.2263	75.0804	17.4157	0.000114	0.000244	CA632756
Ta.22602.1.S1_a_at	4.84952	8.31584	8.47742	7.21426	1.67342	0.000273	0.018555	CA615597
Ta.22638.1.A1_at	38.4525	65.9373	67.2185	57.2028	13.2688	4e-05	0.000244	AY327452.1
Ta.22687.1.A1_at	8.31168	14.2527	14.5296	12.3646	2.86811	0.000273	0.01416	CA696591
Ta.2278.1.S1_x_at	8.78663	15.0671	15.3599	13.0712	3.032	4e-05	0.001221	CK199734
Ta.2278.2.S1_a_at	9.69279	16.621	16.9439	14.4192	3.34469	2.7e-05	0.000732	CK196331
Ta.2278.3.S1_x_at	16.4855	19.7394	15.1488	17.1246	1.92782	0.000273	0.005859	CD490414
Ta.22794.1.S1_at	262.811	314.684	241.5	272.998	30.7332	2e-05	0.000244	BJ235386
Ta.22817.2.S1_s_at	24.4151	29.234	22.4353	25.3615	2.8551	0.000438	0.000244	BJ319233
Ta.23079.2.S1_at	198.14	237.248	182.073	205.82	23.1705	2e-05	0.000732	BJ229345
Ta.23144.2.A1_at	3.65152	4.37224	3.35543	3.79306	0.427009	0.000966	0.023926	CA647176
Ta.23214.1.S1_at	3.67837	4.40439	3.3801	3.82095	0.430149	2e-05	0.037598	CA739700
Ta.23322.3.S1_at	6.43491	8.25875	5.35937	6.68435	1.19674	7.8e-05	0.001953	CA694741
Ta.23463.1.S1_at	122.765	157.56	102.245	127.523	22.8312	2e-05	0.000244	BQ169194
Ta.23704.1.S1_s_at	142.23	182.543	118.458	147.744	26.4514	2e-05	0.000244	AJ440795.1
Ta.23833.3.S1_x_at	266.418	341.928	221.888	276.745	49.5472	4e-05	0.000244	BJ231263
Ta.24098.1.S1_at	11.062	14.1972	9.21305	11.4908	2.05725	0.000346	0.001953	AJ615787
Ta.24150.1.S1_at	6.65866	8.54591	5.54572	6.91676	1.23835	2e-05	0.01416	AY064481.1
Ta.24632.1.S1_x_at	6.69446	8.59186	5.57554	6.95395	1.245	0.000389	0.018555	BE405372
Ta.24639.1.S1_a_at	76.5925	78.9572	83.1345	79.5614	2.70473	2e-05	0.000244	CK199553
Ta.24947.1.S1_at	6.73921	6.94727	7.31483	7.00043	0.237983	2e-05	0.008057	BJ294249
Ta.25161.1.S1_at	14.0512	14.485	15.2514	14.5959	0.496193	3.5e-05	0.00293	BQ578355
Ta.25250.1.A1_at	9.5584	9.8535	10.3748	9.9289	0.337538	8.8e-05	0.023926	CD454945
Ta.25263.1.A1_at	9.96114	10.2687	10.812	10.3473	0.35176	0.000774	0.018555	CD454496
Ta.2534.1.S1_at	30.3309	31.2673	32.9216	31.5066	1.07108	2e-05	0.018555	BJ307067
Ta.25384.1.S1_at	10.3102	10.6285	11.1908	10.7098	0.364086	2e-05	0.000244	CD879872
Ta.25385.1.S1_at	29.8655	30.7876	32.4164	31.0232	1.05465	0.000307	0.001953	CD454935
Ta.25545.1.S1_at	7.75054	7.98982	8.41253	8.05096	0.273696	4.6e-05	0.018555	CD452407
Ta.25919.1.S1_at	42.411	39.0081	36.5006	39.3066	2.4221	2e-05	0.000244	BT009536.1
Ta.26080.1.A1_s_at	13.1707	12.1139	11.3352	12.2066	0.75218	0.000492	0.018555	BJ309658
Ta.2659.1.S1_at	145.208	133.557	124.972	134.579	8.29289	2e-05	0.000244	BE420383
Ta.26911.1.S1_at	5.86812	5.39728	5.05035	5.43858	0.33513	2e-05	0.001953	CD373512
Ta.26917.1.S1_at	91.8637	84.4928	79.0617	85.1394	5.24636	2e-05	0.000732	CD452828
Ta.26922.1.S1_at	11.3751	10.4624	9.78991	10.5425	0.649636	0.000966	0.037598	BJ230821
Ta.27096.1.S1_at	255.318	234.833	219.738	236.63	14.5813	2e-05	0.000244	CK196245
Ta.27101.7.S1_at	33.1223	30.4647	28.5064	30.6978	1.89162	0.000114	0.01416	BJ221566
Ta.27211.3.A1_x_at	82.2139	75.6173	70.7567	76.196	4.69525	2e-05	0.001221	BJ276194
Ta.27312.1.S1_x_at	205.996	189.468	177.289	190.918	11.7645	2e-05	0.000244	BT009318.1
Ta.27457.3.S1_x_at	1638.93	1507.43	1410.53	1518.96	93.5998	2e-05	0.000244	CA729143
Ta.27457.4.S1_x_at	159.282	146.502	137.085	147.623	9.09663	0.000114	0.000732	BJ254483
Ta.27457.6.S1_x_at	521.701	479.841	448.998	483.513	29.7945	0.000114	0.001953	BJ286831
Ta.27457.7.S1_x_at	546.193	613.86	695.62	618.558	61.0939	2e-05	0.000244	CD861404
Ta.27457.8.S1_x_at	1065.79	1197.83	1357.37	1206.99	119.213	2e-05	0.000244	BJ264173
Ta.27494.1.S1_at	67.249	75.5804	85.647	76.1588	7.52207	2e-05	0.001221	BT009341.1
Ta.27546.1.S1_at	19.4802	21.8936	24.8096	22.0611	2.17894	0.000147	0.018555	BT009105.1
Ta.27564.1.S1_at	5.06502	5.69252	6.4507	5.73608	0.566543	2.3e-05	0.023926	CK193558
Ta.27661.1.S1_at	60.3287	67.8028	76.8334	68.3216	6.74801	2e-05	0.000244	AJ614980
Ta.27723.1.S1_s_at	183.129	205.816	233.229	207.391	20.4837	2e-05	0.000244	CA618696
Ta.27748.1.S1_s_at	49.7718	55.938	63.3884	56.366	5.56718	2e-05	0.000244	CD887298
Ta.28002.1.A1_at	41.8828	47.0717	53.3412	47.4319	4.68477	2e-05	0.000244	CK158750
Ta.2802.1.S1_at	63.7847	71.687	81.235	72.2356	7.13458	2e-05	0.000244	BJ295952
Ta.28058.1.S1_at	17.0093	19.1165	21.6627	19.2628	1.90255	2e-05	0.001953	CK193812
Ta.28139.1.S1_at	36.7357	41.2869	46.7859	41.6028	4.10904	2.7e-05	0.000244	CK216349
Ta.28223.1.S1_a_at	115.568	129.885	147.185	130.879	12.9267	2e-05	0.000244	CA708440
Ta.28235.1.A1_s_at	5.4098	6.08002	6.88981	6.12654	0.605108	2e-05	0.00415	BJ214932
Ta.28354.1.S1_at	53.1211	59.7022	67.654	60.1591	5.94181	2e-05	0.000244	BJ267628
Ta.28425.1.A1_at	7.41872	8.34042	9.45358	8.40424	0.831956	3e-05	0.001221	BQ162430
Ta.28479.1.S1_at	46.7281	52.5336	59.545	52.9356	5.24022	2e-05	0.000244	BJ286275
Ta.28496.1.A1_x_at	260.197	292.523	331.566	294.762	29.1792	2e-05	0.000244	BQ172277
Ta.28701.1.A1_at	18.3827	20.6665	23.4248	20.8247	2.06148	0.000101	0.000244	CD491503
Ta.28717.1.A1_at	8.09166	9.09696	10.3111	9.16657	0.907421	0.000865	0.01416	CA722233
Ta.28752.1.S1_at	3.5124	3.94878	4.47581	3.979	0.39389	0.000241	0.010742	CD452867
Ta.28765.1.A1_at	11.005	12.3722	14.0235	12.4669	1.23413	3e-05	0.00415	CD452404
Ta.28766.1.S1_at	30.2247	33.9798	38.515	34.2398	3.38948	2e-05	0.000244	CN011869
Ta.28766.3.S1_at	107.022	120.318	136.376	121.239	12.0017	2e-05	0.000732	CA610853
Ta.28779.1.S1_s_at	9.10106	10.2318	11.5974	10.3101	1.02062	0.00013	0.023926	BQ802240
Ta.29307.1.A1_s_at	21.1401	23.7665	26.9385	23.9484	2.37071	0.000241	0.000244	CK163859
Ta.29460.2.S1_at	14.2876	18.5544	15.7148	16.1856	1.77346	0.000114	0.000244	CA619094
Ta.29481.1.S1_at	41.2133	53.5212	45.33	46.6882	5.11562	3e-05	0.000244	CK194207
Ta.29487.1.S1_x_at	5.06344	6.57558	5.56922	5.73608	0.628502	0.000214	0.046143	CD867755
Ta.29516.1.A1_at	7.17252	9.31452	7.88898	8.12534	0.890293	6e-05	0.030273	CA668641
Ta.29534.1.S1_at	9.4047	12.2133	10.3441	10.654	1.16736	8.8e-05	0.008057	CK205689
Ta.29587.1.A1_at	2.21577	2.87748	2.4371	2.51012	0.275033	0.000114	0.046143	BG907132
Ta.29587.2.S1_x_at	271.021	351.959	298.093	307.024	33.6407	0.000189	0.00415	BG907131
Ta.29587.3.A1_at	84.0515	109.152	92.4473	95.2171	10.4329	2.3e-05	0.00415	CA598865
Ta.2966.1.S1_at	7.22176	9.37846	7.94313	8.18112	0.896405	0.000552	0.000244	BJ208501
Ta.29817.3.A1_at	21.2057	27.5386	23.3239	24.0227	2.63217	0.000147	0.030273	CA659034
Ta.3.1.S1_at	15.4611	20.0784	17.0055	17.515	1.91912	2e-05	0.000244	BJ265463
Ta.30123.2.A1_at	7.75519	10.0712	8.52984	8.78541	0.962617	2.3e-05	0.001953	BJ216382
Ta.30495.1.A1_s_at	8.41171	11.9599	8.2158	9.52914	1.72068	2e-05	0.018555	CK214893
Ta.30501.1.S1_at	44.8406	63.7551	43.7962	50.7973	9.17247	2e-05	0.000244	CK205943
Ta.30552.1.S1_x_at	77.1005	109.623	75.3048	87.3427	15.7715	2e-05	0.000244	BJ322102
Ta.30583.1.S1_at	5.61328	7.98106	5.48254	6.35896	1.14824	0.000241	0.037598	BQ166648
Ta.30802.1.A1_at	131.608	187.123	128.543	149.092	26.9215	9.8e-05	0.004883	CA702016
Ta.30826.1.S1_at	16.0438	22.8114	15.6701	18.1751	3.28188	4e-05	0.001221	CN009680
Ta.30827.1.A1_x_at	166.24	236.363	162.368	188.324	34.0056	2e-05	0.000244	CK216117
Ta.30944.1.S1_s_at	20.106	28.5871	19.6378	22.777	4.11284	2e-05	0.018555	AJ440791.1
Ta.3101.1.S1_at	30.553	43.4408	29.8414	34.6117	6.24984	0.000114	0.000244	BJ222194
Ta.3108.1.S1_at	2.90512	4.13055	2.83746	3.29104	0.594263	0.000492	0.01416	CA638864
Ta.3157.1.S1_at	52.9371	73.4514	49.1802	58.5229	10.6669	2e-05	0.000244	BJ223670
Ta.3228.1.S1_a_at	233.663	324.213	217.08	258.319	47.0835	2e-05	0.000244	CK205925
Ta.3249.2.S1_x_at	776.623	1077.58	721.508	858.571	156.491	2e-05	0.000244	CK215785
Ta.3249.3.A1_at	920.003	1276.53	854.712	1017.08	185.382	2e-05	0.000244	CK211276
Ta.345.1.S1_at	9.56147	13.2668	8.88291	10.5704	1.92665	2e-05	0.018555	CK215309
Ta.3500.1.S1_at	42.5094	58.9828	39.4926	46.9949	8.56571	2e-05	0.000244	CD887593
Ta.351.2.S1_x_at	128.529	178.337	119.408	142.091	25.8988	2e-05	0.000244	CA673444
Ta.3510.2.S1_at	15.6246	21.6795	14.5158	17.2733	3.14839	0.000438	0.030273	CA647919
Ta.3573.3.S1_a_at	159.744	221.649	210.465	197.286	26.9358	2e-05	0.000244	BJ214466
Ta.3746.1.S1_at	9.49914	9.87031	6.98676	8.78541	1.28083	0.000241	0.030273	CA695989
Ta.3765.1.S1_a_at	14.2738	14.8316	10.4986	13.2014	1.92463	8.8e-05	0.001953	CA705000
Ta.3788.2.A1_at	4.14142	4.30325	3.04608	3.83025	0.558413	6.8e-05	0.046143	CA736555
Ta.39.1.S1_a_at	13.0073	13.5155	9.56706	12.03	1.75385	6e-05	0.00415	AF076679.1
Ta.3982.1.S1_at	15.5102	16.1163	11.408	14.3448	2.09134	0.000189	0.000244	CA613101
Ta.4007.1.A1_at	9.15737	9.51519	6.73539	8.46932	1.23474	2.7e-05	0.00415	BJ256729
Ta.4035.2.S1_at	70.6052	73.3641	51.9313	65.3002	9.52013	2e-05	0.000244	BE517240
Ta.4035.3.S1_at	11.7608	12.2204	8.65028	10.8772	1.58578	2.3e-05	0.001953	CA680041
Ta.4041.1.S1_at	49.5061	51.4405	36.4125	45.7864	6.67521	4e-05	0.005859	CK215701
Ta.4048.1.S1_at	8.38926	9.65097	7.73029	8.59017	0.796882	0.000774	0.005859	BJ275846
Ta.4068.1.S1_at	13.0651	15.03	12.0388	13.378	1.24103	0.000438	0.037598	BJ263744
Ta.4084.1.S1_at	13.3193	15.3225	12.2731	13.6383	1.26518	0.000178	0.001953	BJ264002
Ta.4137.1.S1_at	61.4305	70.6694	56.6051	62.9016	5.83518	6.8e-05	0.001953	CA607905
Ta.4137.3.A1_at	3.05972	3.51989	2.81938	3.133	0.290638	0.000389	0.0354	CA697026
Ta.428.1.S1_at	290.256	333.909	267.456	297.207	27.5709	2.7e-05	0.001221	CK155078
Ta.4321.1.A1_at	21.3363	24.5452	19.6604	21.8473	2.0267	2e-05	0.030273	CK165915
Ta.4368.1.A1_a_at	200.798	230.997	185.025	205.606	19.0734	2e-05	0.000244	BJ264946
Ta.4453.1.S1_at	426.917	491.124	393.383	437.141	40.5522	2e-05	0.000244	CA601147
Ta.4494.1.S1_x_at	15.8888	18.2784	14.6407	16.2693	1.50925	2e-05	0.000732	BE516748
Ta.4508.1.S1_a_at	136.226	156.713	125.525	139.488	12.9399	8.8e-05	0.000244	BJ275570
Ta.4508.3.S1_a_at	27.8008	31.9819	25.617	28.4666	2.64075	0.00013	0.000244	BJ267436
Ta.4556.1.A1_at	30.8242	35.46	28.4029	31.5624	2.92794	2e-05	0.01416	BJ272863
Ta.460.3.S1_a_at	13.5554	15.5941	12.4906	13.88	1.2876	0.000389	0.018555	CA630268
Ta.4601.2.S1_at	5.56393	5.11794	2.98431	4.5554	1.12575	2.3e-05	0.046143	BJ310258
Ta.4783.1.S1_x_at	50.0527	46.0406	26.8466	40.98	10.1271	2e-05	0.000244	CK200871
Ta.484.2.S1_x_at	934.786	859.856	501.389	765.344	189.134	2e-05	0.000244	CK209078
Ta.4850.1.A1_at	48.8718	44.9543	26.2132	40.0131	9.88818	4.6e-05	0.000732	BG905091
Ta.495.3.S1_at	42.32	38.9277	22.699	34.6489	8.56256	2e-05	0.000244	CA607524
Ta.5029.1.S1_at	10.7759	9.91209	5.77982	8.82259	2.18027	8.8e-05	0.000732	CD452891
Ta.5109.1.S1_a_at	50.9157	46.8344	27.3095	41.6865	10.3017	0.000389	0.001221	CA713571
Ta.521.1.S1_at	474.32	436.299	254.41	388.343	95.9686	2e-05	0.000244	CD861631
Ta.5215.1.S1_a_at	99.8896	91.8827	53.5775	81.7833	20.2106	2e-05	0.000244	CA639676
Ta.5215.2.S1_x_at	29.7841	27.3966	15.9752	24.3853	6.02618	2.3e-05	0.010742	CA638463
Ta.5274.1.S1_at	22.7554	20.9313	12.2052	18.6306	4.60407	2e-05	0.00293	BJ279797
Ta.5346.2.S1_x_at	15.8856	14.6122	8.52052	13.0061	3.21412	0.000692	0.000244	CA647901
Ta.5385.1.S1_at	147.151	135.782	79.6396	120.857	29.5127	2.3e-05	0.000244	X85228.1
Ta.5399.2.S1_at	288.166	265.903	155.959	236.676	57.7949	2e-05	0.000732	CK200910
Ta.5442.2.S1_at	81.7478	75.4322	44.2428	67.141	16.3954	0.000147	0.000732	CA600703
Ta.5511.1.S1_at	51.5763	66.3974	59.3241	59.0993	6.05281	2e-05	0.000244	CK215160
Ta.5650.1.S1_a_at	140.068	180.319	161.109	160.499	16.4379	2e-05	0.000244	BJ270205
Ta.5650.2.S1_x_at	81.133	104.448	93.321	92.9673	9.52149	2e-05	0.000244	CD888640
Ta.5716.1.S1_at	55.8844	71.9436	64.2795	64.0358	6.5584	2e-05	0.001221	CD933841
Ta.5891.1.S1_x_at	28.145	36.2329	32.373	32.2503	3.303	2e-05	0.000244	CA695564
Ta.608.2.S1_at	8.30802	10.6955	9.55607	9.51985	0.975	0.000214	0.010742	CK169853
Ta.62.1.S1_x_at	56.551	71.3796	62.6709	63.5338	6.08444	2e-05	0.000244	BM136002
Ta.6210.1.S1_at	44.7426	56.4749	49.5847	50.2674	4.81395	2e-05	0.001221	BJ218618
Ta.6390.1.A1_at	8.28322	10.4552	9.17963	9.30602	0.891209	0.000389	0.030273	BJ307139
Ta.6477.1.A1_at	42.8973	54.1457	47.5396	48.1942	4.61541	3.5e-05	0.000244	BJ226068
Ta.650.1.A1_at	13.033	16.4505	14.4435	14.6423	1.40225	0.000865	0.046143	BG906842
Ta.6606.1.A1_a_at	65.6038	82.8062	72.7034	73.7044	7.05844	2e-05	0.000244	BJ308650
Ta.6606.2.S1_x_at	128.899	162.698	142.848	144.815	13.8685	5.2e-05	0.000244	CK216630
Ta.701.1.S1_at	25.9089	32.7026	28.7127	29.108	2.78759	2.3e-05	0.001953	D84678.1
Ta.7351.2.S1_at	5.08909	5.59189	6.47148	5.71749	0.571304	0.000114	0.037598	BJ318902
Ta.7378.14.S1_at	40.6548	44.6714	51.6982	45.6748	4.56393	3.5e-05	0.000244	BJ307788
Ta.7378.28.S1_x_at	43.5097	47.8084	55.3285	48.8822	4.88442	0.000189	0.005859	BJ229643
Ta.7378.6.S1_at	24.8497	27.3048	31.5998	27.9181	2.78964	2.7e-05	0.00415	BJ255915
Ta.7783.1.S1_at	19.7026	21.6492	25.0546	22.1355	2.21183	5.2e-05	0.005859	BQ160675
Ta.7828.1.A1_at	31.3786	34.4788	39.9022	35.2532	3.52258	3e-05	0.001953	CA668071
Ta.7830.1.S1_at	72.9519	80.1595	92.7684	81.9599	8.18962	3e-05	0.000732	AJ613758
Ta.7921.1.S1_at	207.263	227.74	263.563	232.855	23.2674	2e-05	0.000244	BJ247928
Ta.7957.1.A1_at	7.50537	8.2469	9.54412	8.43213	0.842558	0.000101	0.008057	BQ161020
Ta.7963.2.S1_x_at	41.3664	45.4534	52.6032	46.4743	4.64382	2.3e-05	0.000244	CK215257
Ta.7993.1.A1_at	7.4309	8.16506	9.44942	8.34846	0.834197	2e-05	0.030273	BQ161094
Ta.8005.1.A1_at	23.3188	25.6227	29.6531	26.1982	2.61778	0.000167	0.000732	BQ161112
Ta.806.1.A1_at	17.5346	19.267	22.2977	19.6998	1.96845	2.3e-05	0.018555	CK171108
Ta.806.2.A1_a_at	7.05853	7.7559	8.97589	7.93011	0.792394	0.000189	0.001953	CA593742
Ta.8213.1.A1_at	3.94715	4.33712	5.01934	4.43454	0.443109	6.8e-05	0.010742	BQ161605
Ta.8440.1.S1_at	11.6915	11.6474	12.751	12.03	0.510197	0.000346	0.001221	CK159567
Ta.847.1.S1_x_at	46.3683	46.1935	50.5706	47.7108	2.02344	0.000101	0.000244	BQ168917
Ta.8564.2.S1_at	4.92415	4.90558	5.37042	5.06672	0.214882	2e-05	0.001953	BQ483534
Ta.8619.2.S1_s_at	11.0048	10.9633	12.0021	11.3234	0.480231	0.000273	0.00293	CA635663
Ta.8653.1.S1_at	10.5169	10.4772	11.47	10.8214	0.45894	4.6e-05	0.018555	CA686527
Ta.8802.1.A1_at	11.1403	11.0983	12.1499	11.4629	0.486146	0.000692	0.005859	BQ162428
Ta.8854.1.A1_at	76.5548	76.266	83.4927	78.7712	3.34072	2e-05	0.000244	CD454722
Ta.8859.1.S1_at	99.9106	99.5337	108.965	102.803	4.35993	6.8e-05	0.000244	BQ162524
Ta.9000.1.S1_at	3.66422	4.10448	4.94922	4.23931	0.533191	0.000167	0.046143	CD453515
Ta.9164.1.S1_at	4.27492	4.78856	5.77409	4.94586	0.622056	0.000692	0.01416	BQ162613
Ta.9172.1.S1_x_at	36.6743	41.0808	49.5356	42.4303	5.33659	2e-05	0.000244	CA618801
Ta.9225.1.S1_x_at	6.10703	6.84081	8.2487	7.06551	0.888652	0.000552	0.046143	BJ290133
Ta.9226.1.S1_at	48.4223	54.2404	65.4035	56.0221	7.04607	2e-05	0.00293	CD915938
Ta.9264.3.S1_at	12.4953	13.9967	16.8773	14.4564	1.81823	0.000552	0.037598	BJ254125
Ta.9290.1.S1_at	120.622	135.115	162.923	139.553	17.552	2e-05	0.000244	CD865398
Ta.932.1.S1_at	46.6465	52.2512	63.0049	53.9675	6.78766	0.000774	0.030273	CA604278
Ta.9332.1.S1_x_at	10.7516	12.0434	14.522	12.439	1.56449	5.2e-05	0.018555	BQ789066
Ta.9338.1.S1_at	113.615	127.266	153.458	131.446	16.5324	2e-05	0.000244	CK156892
Ta.9345.1.S1_at	6.33203	7.09284	8.5526	7.32582	0.921392	7.8e-05	0.00293	BQ161062
Ta.9415.2.A1_a_at	7.92307	8.87505	10.7016	9.16657	1.15291	2e-05	0.005859	BJ308048
Ta.9430.1.S1_at	20.21	15.4188	12.1471	15.9253	3.31107	0.000147	0.010742	AJ614438
Ta.9460.1.A1_at	23.5724	17.9841	14.1681	18.5749	3.86195	0.000189	0.001953	BJ318172
Ta.9481.1.S1_at	5.46247	4.16749	3.28319	4.30438	0.894936	0.000692	0.01416	BQ744545
Ta.9528.1.A1_at	25.4837	19.4423	15.3168	20.0809	4.17508	2.3e-05	0.00293	CD454643
Ta.9530.1.S1_at	28.7281	21.9176	17.2669	22.6375	4.70663	0.000966	0.01416	CD894205
Ta.9718.1.S1_at	56.4652	43.0791	52.235	50.5931	6.84242	2.3e-05	0.000244	CA623997
Ta.975.2.S1_at	57.232	43.6642	34.3991	45.0984	9.37653	2e-05	0.000244	CK217120
Ta.9831.1.S1_at	9.26142	7.06583	5.56653	7.29793	1.51733	0.000692	0.001953	CA681685
Ta.9986.1.A1_at	38.78	29.5865	23.3085	30.5583	6.35347	0.000101	0.000732	CD911885
TaAffx.105327.1.S1_at	11.0966	9.49612	8.83138	9.80805	0.950729	0.000167	0.008057	CA736080
TaAffx.106714.1.S1_at	7.49944	6.41776	5.9685	6.62857	0.642531	0.000389	0.018555	CA713146
TaAffx.1074.1.S1_at	8.53021	7.29986	6.78886	7.53964	0.730845	2.7e-05	0.023926	CK212638
TaAffx.107783.1.S1_at	14.6097	12.5025	11.6273	12.9132	1.25172	3e-05	0.01416	CA695375
TaAffx.109264.1.S1_at	14.5466	12.4485	11.5771	12.8574	1.24631	2e-05	0.00293	CA677790
TaAffx.109709.1.S1_at	18.5435	15.8689	14.758	16.3901	1.58875	0.000389	0.001953	CA669937
TaAffx.109711.1.S1_at	10.6338	9.10007	8.46305	9.39899	0.911078	8.8e-05	0.037598	CA670405
TaAffx.109851.1.S1_at	28.0203	23.9788	22.3003	24.7665	2.4007	0.000865	0.001221	CA668014
TaAffx.11059.1.A1_s_at	7.96223	6.8138	6.33683	7.03762	0.682182	6e-05	0.001953	CK215277
TaAffx.110856.1.S1_at	8.26793	8.70403	9.99784	8.98993	0.734599	0.000865	0.001953	CA652894
TaAffx.111187.1.S1_at	74.343	78.2642	89.8979	80.835	6.60531	2.7e-05	0.000244	CA646351
TaAffx.111825.1.S1_at	16.1511	17.003	19.5304	17.5615	1.43501	0.000346	0.037598	CA632653
TaAffx.113125.1.S1_at	6.01926	6.33675	7.27868	6.54489	0.534806	0.000774	0.030273	CA617817
TaAffx.117361.3.S1_s_at	8.48168	8.92905	10.2563	9.22235	0.753591	0.000774	0.037598	BJ266877
TaAffx.119486.1.S1_at	10.8757	11.4494	13.1512	11.8254	0.966298	2e-05	0.000244	BJ270568
TaAffx.124247.1.S1_at	34.5765	36.4003	41.811	37.596	3.0721	0.000307	0.01416	BE217039
TaAffx.128414.72.S1_at	469.357	494.113	567.561	510.344	41.702	0.000273	0.010742	CA665013
TaAffx.128541.69.S1_at	11.0125	11.5934	13.3167	11.9742	0.978452	0.000189	0.008057	CA623352
TaAffx.128712.5.A1_s_at	21.0076	22.1156	25.403	22.8421	1.8665	0.000101	0.000244	CA680108
TaAffx.128796.1.S1_at	39.4843	41.5669	47.7456	42.9323	3.50815	6e-05	0.000244	CK196726
TaAffx.128827.1.S1_s_at	10.7988	11.3683	13.0582	11.7418	0.959461	2e-05	0.01416	BJ258206
TaAffx.128827.2.S1_at	56.5417	59.524	68.372	61.4792	5.02368	2e-05	0.000732	BJ263809
TaAffx.128827.3.A1_at	6.73415	6.12072	6.11045	6.32177	0.291625	5.2e-05	0.001953	CA643488
TaAffx.12901.1.S1_at	18.5981	16.904	16.8756	17.4593	0.8054	6.8e-05	0.000732	BJ235447
TaAffx.129249.1.S1_x_at	145.279	132.046	131.824	136.383	6.29138	2e-05	0.000244	CK213796
TaAffx.129340.1.S1_at	100.824	91.6398	91.486	94.65	4.36623	4.6e-05	0.000732	CA737892
TaAffx.129414.2.S1_at	26.5108	24.0958	24.0554	24.8873	1.14806	0.000101	0.000732	CA670504
TaAffx.132498.1.S1_at	8.55633	7.77692	7.76386	8.03237	0.370535	2e-05	0.008057	BQ802666
TaAffx.133249.1.A1_at	17.4098	15.8239	15.7973	16.3436	0.753937	0.000389	0.00293	BJ217160
TaAffx.15120.1.S1_at	7.71456	7.01183	7.00006	7.24215	0.334082	0.000307	0.046143	BG905834
TaAffx.15201.1.S1_at	71.6098	65.0867	64.9774	67.2246	3.10109	2e-05	0.008057	CD912963
TaAffx.15676.1.S1_at	19.8063	18.0021	17.9719	18.5935	0.857721	0.000346	0.01416	CD490320
TaAffx.15768.1.A1_at	3.86223	3.51041	3.50452	3.62572	0.167256	0.000552	0.023926	CA721998
TaAffx.16054.1.A1_at	12.5869	11.4403	11.4211	11.8161	0.545082	0.000189	0.005859	BG607284
TaAffx.16501.1.S1_at	12.3393	11.2153	11.1965	11.5837	0.53436	2e-05	0.01416	CD933127
TaAffx.17140.1.S1_at	24.649	22.4036	22.366	23.1395	1.06743	0.000167	0.000732	CA741810
TaAffx.17212.1.A1_at	6.49648	6.49648	5.30301	6.09865	0.562607	2e-05	0.018555	BJ272035
TaAffx.2.1.S1_at	57.6661	57.6661	47.0723	54.1348	4.99399	2e-05	0.001953	CD490398
TaAffx.20475.1.S1_at	6.79357	6.79357	5.54552	6.37755	0.588336	0.000692	0.046143	BE516227
TaAffx.22845.1.S1_at	6.62522	6.62522	5.4081	6.21951	0.573756	2e-05	0.018555	CA744265
TaAffx.22908.1.S1_at	132.078	132.078	107.814	123.99	11.4382	0.000307	0.001953	CA743402
TaAffx.23472.1.S1_at	34.5323	34.5323	28.1884	32.4177	2.99056	3.5e-05	0.005859	CA734792
TaAffx.27177.1.S1_at	6.04093	6.50062	4.47146	5.671	0.86872	2e-05	0.01416	CA680302
TaAffx.28302.2.S1_at	8.7643	9.43123	6.48728	8.2276	1.26036	0.000966	0.01416	CA695754
TaAffx.28364.1.S1_at	44.5048	47.8915	32.9422	41.7795	6.40005	5.2e-05	0.01416	CA661115
TaAffx.28928.1.S1_at	17.1127	18.4149	12.6667	16.0647	2.4609	2e-05	0.001221	CA654413
TaAffx.32294.1.S1_at	7.90272	8.50409	5.84955	7.41879	1.13646	0.000618	0.00415	BJ298631
TaAffx.3462.1.S1_at	208.63	176.269	202.664	195.854	14.0615	2.3e-05	0.000244	CK215505
TaAffx.3542.1.S1_at	8.38798	7.08689	8.14811	7.87433	0.565345	0.000774	0.018555	BQ801099
TaAffx.37368.1.A1_at	56.0519	47.3575	54.449	52.6195	3.77787	2e-05	0.000244	BJ283139
TaAffx.37806.1.A1_at	88.8611	75.0776	86.3199	83.4195	5.98919	2e-05	0.000244	BJ264535
TaAffx.38148.1.A1_at	42.1875	35.6436	40.981	39.6041	2.84341	0.000214	0.001221	BJ253971
TaAffx.39394.1.A1_at	56.3787	47.6336	54.7664	52.9263	3.79989	0.000774	0.046143	BG907343
TaAffx.408.1.A1_at	51.1399	43.2075	49.6775	48.0083	3.4468	4.6e-05	0.008057	BJ240386
TaAffx.42619.1.S1_at	6.54599	5.53062	6.35879	6.14514	0.441196	2e-05	0.037598	AJ612293
TaAffx.43598.2.A1_at	9.03168	7.63075	8.7734	8.47861	0.60873	0.000966	0.001221	BQ168980
TaAffx.45682.1.S1_at	394.186	333.042	382.913	370.047	26.5679	2e-05	0.001953	AJ603162
TaAffx.4584.1.S1_at	12.3096	10.4002	11.9576	11.5558	0.829662	0.000167	0.001953	CA737732
TaAffx.50206.1.S1_at	93.4363	78.9431	90.7643	87.7146	6.29756	2e-05	0.000732	CA744337
TaAffx.50254.2.A1_at	20.3708	17.211	19.7883	19.1234	1.37298	0.000389	0.00415	CA657518
TaAffx.50356.1.S1_at	25.4808	21.5284	24.7522	23.9205	1.71739	2e-05	0.000244	CA742239
TaAffx.50624.1.S1_at	3.92165	3.31335	3.8095	3.6815	0.264317	0.000389	0.010742	CA737700
TaAffx.51156.1.S1_at	6.07064	5.129	5.89704	5.69889	0.409158	2.3e-05	0.037598	CA730217
TaAffx.51335.1.S1_at	11.9333	10.0823	11.5921	11.2026	0.804298	2e-05	0.046143	CA727284
TaAffx.52234.1.S1_at	12.5131	12.0486	15.6002	13.3873	1.5762	0.000101	0.01416	CA710869
TaAffx.56153.1.S1_at	13.7644	13.2534	17.1602	14.726	1.73382	0.000147	0.046143	CA656635
TaAffx.5779.5.S1_s_at	879.647	846.988	1096.66	941.098	110.804	2e-05	0.000244	CA729656
TaAffx.58521.1.S1_at	2.95141	2.49338	2.86648	2.77042	0.198943	2e-05	0.046143	CA618886
TaAffx.5892.1.S1_at	14.0836	11.8979	13.6783	13.2199	0.949319	2e-05	0.037598	CA696435
TaAffx.59321.1.S1_at	101.635	85.8627	98.7109	95.403	6.85085	0.000618	0.000732	CA603380
TaAffx.59596.1.S1_at	9.50789	8.03237	9.2343	8.92486	0.64089	0.000189	0.018555	CA598254
TaAffx.61713.1.S1_at	17.0746	14.4248	16.5833	16.0276	1.15093	2e-05	0.005859	CA685223
TaAffx.6177.1.S1_at	4.40731	3.72334	4.28048	4.13704	0.297079	4.6e-05	0.008057	CA690449
TaAffx.64313.1.S1_at	10.5874	8.94438	10.2828	9.9382	0.713658	2e-05	0.018555	BJ311876
TaAffx.6454.1.S1_at	26.3349	22.248	25.5771	24.72	1.77513	6.8e-05	0.000732	CA685647
TaAffx.65059.2.A1_at	39.6459	33.4933	38.5051	37.2148	2.67238	4e-05	0.000732	BQ168645
TaAffx.65853.1.S1_at	95.8118	80.9429	93.0549	89.9365	6.45831	7.8e-05	0.000244	BJ217778
TaAffx.66003.1.S1_at	8.51749	7.19567	8.2724	7.99518	0.574131	8.8e-05	0.037598	BJ219731
TaAffx.70172.1.A1_at	4.35396	3.96598	4.9	4.40665	0.383128	0.000346	0.037598	BQ169093
TaAffx.7104.1.S1_at	5.13473	4.67718	5.7787	5.19687	0.451833	2e-05	0.035645	CA668402
TaAffx.71395.1.S1_at	35.5114	32.347	39.965	35.9411	3.12484	2.3e-05	0.000244	AJ611418
TaAffx.71935.1.S1_at	9.13964	8.32522	10.2859	9.25024	0.804246	0.000492	0.00415	BQ162282
TaAffx.76445.1.S1_at	11.2064	10.2078	12.6118	11.342	0.986111	0.000101	0.008057	CA609831
TaAffx.7973.1.S1_at	8.019	7.30444	9.02469	8.11604	0.705635	2e-05	0.010742	CA606605
TaAffx.80911.1.S1_at	146.096	133.078	164.419	147.864	12.8558	6.8e-05	0.000732	CA691272
TaAffx.82031.1.S1_s_at	93.6376	85.2937	105.381	94.7708	8.23968	2e-05	0.00415	CA678575
TaAffx.8262.1.S1_x_at	40.2236	36.6393	45.2682	40.7104	3.53949	2e-05	0.00293	CA629051
TaAffx.83369.1.S1_at	65.2359	59.4228	73.4174	66.0253	5.74046	7.8e-05	0.010742	CA658313
TaAffx.83412.1.S1_at	4.61115	4.20026	5.18946	4.66696	0.40576	0.000167	0.046143	CA657873
TaAffx.84065.1.S1_at	4.41826	4.02455	4.97237	4.47173	0.388786	8.8e-05	0.005859	CA645605
TaAffx.84130.1.S1_at	7.6332	6.95302	8.59051	7.72558	0.671687	2e-05	0.01416	CA644137
TaAffx.85073.1.S1_at	133.292	121.414	150.008	134.905	11.7291	2.3e-05	0.000244	CA601190
TaAffx.85866.1.S1_at	118.65	108.077	133.53	120.086	10.4406	3e-05	0.000732	CA618925
TaAffx.86453.1.S1_s_at	19.4832	17.7471	13.5019	16.9107	2.51245	0.000865	0.00293	CA607807
TaAffx.91903.1.A1_at	6.01951	7.21006	7.38126	6.87028	0.605631	6.8e-05	0.00415	BJ294119
TaAffx.92272.1.A1_s_at	81.2349	97.3017	99.6121	92.7162	8.17314	2e-05	0.000244	BJ272860
TaAffx.92454.1.A1_at	5.4982	6.58565	6.74202	6.27529	0.553181	5.2e-05	0.023926	BJ265245
TaAffx.93151.1.A1_at	8.78898	10.5273	10.7772	10.0312	0.88427	0.000346	0.00415	BJ228434
TaAffx.93247.1.A1_at	30.5944	36.6455	37.5156	34.9185	3.07814	3e-05	0.000244	BJ217596
TaAffx.93379.1.S1_at	17.1462	20.5375	21.0251	19.5696	1.7251	0.000214	0.046143	BJ220646
TaAffx.9452.1.S1_x_at	14.4582	17.3178	17.729	16.5017	1.45466	4.6e-05	0.005859	CA598403
TaAffx.97045.1.S1_at	6.80962	8.15645	8.35012	7.77206	0.685125	2.7e-05	0.001221	AY485966.1
TaAffx.97191.1.S1_at	30.7818	36.8699	37.7453	35.1323	3.09699	2e-05	0.00415	AJ613899
TaAffx.97770.1.A1_at	12.9676	15.5324	15.9012	14.8004	1.30469	2.7e-05	0.00415	CA721967
