# Supplementary material for: Molecular and Ultrastructural Mechanisms Underlying Yellow Dwarf Symptom Formation in Wheat after Infection of Barley Yellow Dwarf Virus
Source: Int J Mol Sci. 2018 Apr 13;19(4):1187. doi: 10.3390/ijms19041187 (PMC5979330; doi:10.3390/ijms19041187)
Supplement: Supplementary file 1 [file ijms-19-01187-s001.zip › Table S5.xlsx]

## Sheet: 工作表1
Table S5 ROS-related transcripts in BYDV-GAV inoculated Zhong8601 relative to mock inoculated Zhong8601 for 35 dpi in excel format
Probe Set ID	Fold change	p-value	Functions
Ta.16787.1.A1_at	43.40±6.36	2e-05	Glutathione S-transferase C-terminal domain-containing protein-like
Ta.27417.1.S1_at	62.01±3.85	2e-05	Glutathione S-transferase GSTU6-like
TaAffx.110629.1.S1_x_at	81.74±5.23	2e-05	Glutathione transferase GST 23-like
Ta.30673.1.S1_at	110.20±10.03	2e-05	Germin-like protein 2a
TaAffx.106168.1.S1_x_at	35.94±2.41	2e-05	Germin-like protein 4
Ta.5198.2.S1_a_at	57.68±5.86	2.7e-05	Germin-like protein 4
Ta.23167.1.S1_at	166.61±10.61	2.3e-05	Peroxidase 6
Ta.23366.2.S1_at	831.46±52.94	2e-05	Peroxidase 12
TaAffx.107837.1.S1_at	73.62±4.94	0.000214	NADH-plastoquinone oxidoreductase subunit 4L
TaAffx.20.1.S1_at	80.53±9.91	3e-05	NADH-ubiquinone oxidoreductase chain 4
Ta.681.2.S1_a_at	1604.79±163.11	2e-05	Ferritin 1A
Ta.4076.1.S1_at	19.08±3.02	2.3e-05	Alpha-L-fucosidase 1
TaAffx.2243.1.S1_at	4.08±0.50	0.000438	Anthocyanidin reductase-like
Ta.27596.1.S1_at	539.22±33.45	0.000167	Isovaleryl-CoA dehydrogenase, mitochondrial
Ta.27096.1.S1_at	-236.63±14.58	2e-05	Glutathione S-transferase GSTF1
Ta.28354.1.S1_at	-60.16±5.94	2e-05	Glutathione S-transferase GSTU6
Ta.14483.1.S1_x_at	-37.17±9.80	3.5e-05	Glutathione S-transferase GSTU6
Ta.23079.2.S1_at	-205.82±23.17	2e-05	L-ascorbate peroxidase 1, cytosolic
Ta.5385.1.S1_at	-120.86±29.51	2.3e-05	Peroxidase 3
Ta.12472.1.S1_x_at	-204.26±15.42	2e-05	Peroxidase 54
TaAffx.82031.1.S1_s_at	-94.77±8.24	2e-05	Peroxidase 54
Ta.13307.1.S1_x_at	-38.94±8.36	0.000438	Peroxidase 9
Ta.14520.3.S1_a_at	-12.43±6.19	0.000189	External alternative NAD(P)H-ubiquinone oxidoreductase B1
Ta.19280.1.A1_at	-17.99±2.43	2e-05	Mitochondrial saccharopine dehydrogenase-like oxidoreductase
Ta.10587.1.A1_at	-4.68±0.38	4.6e-05	FAD binding domain containing protein
Ta.4137.1.S1_at	-62.90±5.84	6.8e-05	FAD-binding and arabino-lactone oxidase domains containing protein
TaAffx.110856.1.S1_at	-8.99±0.74	0.000865	FAD synthase
Ta.4850.1.A1_at	-40.01±9.89	4.6e-05	Cytokinin oxidase/dehydrogenase 3
