# Supplementary material for: Molecular and Ultrastructural Mechanisms Underlying Yellow Dwarf Symptom Formation in Wheat after Infection of Barley Yellow Dwarf Virus
Source: Int J Mol Sci. 2018 Apr 13;19(4):1187. doi: 10.3390/ijms19041187 (PMC5979330; doi:10.3390/ijms19041187)
Supplement: Supplementary file 1 [file ijms-19-01187-s001.zip › Table S4.xlsx]

## Sheet: 工作表1
Table S4 Phytohormone signaling pathway-related transcripts in BYDV-GAV inoculated Zhong8601 relative to mock inoculated Zhong8601 for 35 dpi in excel format
Probe Set ID	Fold change	p-value	Functions
Ta.5304.1.S1_at	39.34±4.00	2e-05	AP2 domain containing protein
Ta.27144.1.S1_a_at	90.19±5.59	2e-05	AP2 domain containing protein
TaAffx.35357.1.S1_at	4.67±0.97	0.000966	AP2/ERF and B3 domain-containing protein
TaAffx.107688.1.S1_at	309.50±20.75	4.6e-05	Ethylene-responsive element binding protein 2
Ta.17378.1.S1_at	21.57±3.16	0.00013	Ethylene-responsive element-binding protein
Ta.21124.1.S1_x_at	122.21±20.52	2e-05	Ethylene-responsive element binding protein 2
Ta.28294.1.S1_x_at	148.96±9.24	2e-05	Ethylene-responsive transcription factor RAP2-10-like
TaAffx.80154.2.S1_at	95.91±12.92	2e-05	Ethylene-responsive transcription factor RAP2-10-like
Ta.5164.1.S1_at	215.23±26.53	2e-05	Ethylene-responsive transcription factor RAP2-3-like
Ta.17890.1.S1_at	19.61±2.87	6e-05	Phospholipase D alpha 1
Ta.17890.2.S1_at	16.70±2.45	0.000966	Phospholipase D alpha 1
TaAffx.42890.1.A1_at	28.77±3.54	4e-05	Phospholipase D alpha 1
Ta.8539.3.S1_at	25.20±3.79	6.8e-05	Calcineurin B-like protein 9
TaAffx.103568.1.S1_at	872.56±58.51	2e-05	Jasmonate induced protein
Ta.27016.1.A1_s_at	577.99±35.85	2e-05	12-oxophytodienoate acid reductase 2
TaAffx.67659.1.S1_at	51.95±3.83	0.000438	12-oxophytodienoic acid reductase 1
TaAffx.34454.1.S1_at	16.86±3.50	2.3e-05	Auxin response factor 13
TaAffx.108287.1.S1_x_at	29.18±1.96	0.000346	Auxin-responsive protein IAA6
Ta.9345.1.S1_at	7.33±0.92	7.8e-05	Gibberellin receptor GID1L2
Ta.11162.1.S1_at	337.26±39.70	2e-05	Gibberellin stimulated transcript
Ta.29817.3.A1_at	-24.02±2.63	0.000147	Gibberellin receptor GID1L3
Ta.26922.1.S1_at	-10.54±0.65	0.000966	Auxin-induced protein
Ta.20938.1.A1_a_at	-494.46±53.66	2e-05	Auxin-induced protein 5NG4
Ta.9986.1.A1_at	-30.56±6.35	0.000101	Auxin-independent growth promoter protein
Ta.20938.2.A1_x_at	-200.04±21.71	0.000692	Auxin-induced protein 5NG4
Ta.30826.1.S1_at	-18.18±3.28	4e-05	Jasmonate-induced protein
Ta.30827.1.A1_x_at	-188.32±34.01	2e-05	Jasmonate-induced protein
Ta.1207.1.S1_s_at	-13.20±1.14	0.00013	12-oxophytodienoate acid reductase 3, OPR3
