# Supplementary material for: Molecular and Ultrastructural Mechanisms Underlying Yellow Dwarf Symptom Formation in Wheat after Infection of Barley Yellow Dwarf Virus
Source: Int J Mol Sci. 2018 Apr 13;19(4):1187. doi: 10.3390/ijms19041187 (PMC5979330; doi:10.3390/ijms19041187)
Supplement: Supplementary file 1 [file ijms-19-01187-s001.zip › Table S3.xlsx]

## Sheet: 工作表1
Table S3 Chlorophyll biosynthesis and chloroplast related transcripts in BYDV-GAV inoculated Zhong8601 relative to mock inoculated Zhong8601 for 35 dpi in excel format
Probe Set ID	Fold change	p-value	Functions
Ta.11148.1.S1_at	11.65±2.25	0.000114	Enolase 1
Ta.18361.1.S1_at	199.14±29.19	0.000114	Cysteine synthase
Ta.1989.3.S1_s_at	1902.42±147.03	2e-05	Calvin cycle protein CP12-2
Ta.24650.2.A1_a_at	29.56±7.94	2e-05	D-3-phosphoglycerate dehydrogenase
Ta.27795.1.S1_at	2735.15±169.66	2e-05	Ribose-5-phosphate isomerase 3
Ta.28015.1.S1_at	621.98±38.58	0.000774	PsbP domain-containing protein 5
Ta.30807.3.S1_at	4410.43±401.54	2e-05	Light-induced protein 1-like protein
Ta.5177.1.A1_at	31.13±3.16	0.000346	Glucose-6-phosphate 1-dehydrogenase 2
Ta.5835.1.S1_at	6.94±0.71	0.000865	Zinc finger protein VAR3, chloroplastic
Ta.5903.1.S1_at	13.93±1.42	0.000101	Cell division protein ftsZ-like protein
Ta.5912.1.S1_at	14.71±1.50	0.000147	Zinc finger protein VAR3
Ta.7625.1.S1_x_at	104.73±10.64	0.000966	Outer envelope pore protein 16
TaAffx.12631.1.S1_at	650.87±46.21	2e-05	Photosystem I P700 chlorophyll a apoprotein A2
TaAffx.128896.2.S1_at	799.77±98.40	2e-05	Chloroplast 50S ribosomal protein L2
TaAffx.128896.22.S1_s_at	2761.84±339.80	2e-05	Chloroplast 50S ribosomal protein L2
TaAffx.128896.3.S1_at	2869.50±353.05	6.8e-05	Ribosomal protein S3
TaAffx.128946.4.S1_at	83.00±10.21	4e-05	Ribosomal protein S2
TaAffx.56158.1.S1_at	504.38±38.79	3e-05	Ribosomal protein S4
TaAffx.66.1.S1_at	117.51±8.66	6e-05	50S ribosomal protein L12
TaAffx.66586.1.S1_s_at	43.14±3.18	2.3e-05	Porphobilinogen deaminase
TaAffx.66660.1.A1_at	31.16±2.30	5.2e-05	Septum site-determining protein minD homolog
TaAffx.91552.1.S1_at	5.12±0.70	0.000966	1,4-alpha-glucan-branching enzyme 3
Ta.29587.1.A1_at	-2.51±0.28	0.000114	Chlorophyll a/b-binding protein 3B precursor
Ta.29587.2.S1_x_at	-307.02±33.64	0.000189	Chlorophyll a-b binding protein 3C
Ta.29587.3.A1_at	-95.22±10.43	2.3e-05	Chlorophyll a-b binding protein 1C
Ta.28223.1.S1_a_at	-130.88±12.93	2e-05	Chlorophyll a/b binding protein precursor
Ta.28496.1.A1_x_at	-294.76±29.18	2e-05	Chlorophyll a-b binding protein
Ta.3249.2.S1_x_at	-858.57±156.49	2e-05	Chlorophyll a-b binding protein
Ta.3249.3.A1_at	-1017.08±185.38	2e-05	Chlorophyll a-b binding protein
Ta.9530.1.S1_at	-22.64±4.71	0.000966	Glucose-6-phosphate/phosphate translocator 2
TaAffx.8262.1.S1_x_at	-40.71±3.54	2e-05	Glutamyl-tRNA reductase 1
Ta.18968.1.S1_s_at	-46.54±6.28	0.000214	Serine hydroxymethyltransferase 1
Ta.18968.2.S1_x_at	-68.01±9.18	2e-05	Serine hydroxymethyltransferase 1
Ta.10909.1.S1_x_at	-88.28±7.19	6e-05	Carboxyl-terminal-processing peptidase 3
Ta.12042.1.S1_at	-44.49±9.25	2.3e-05	Photosystem II light harvesting complex gene B1B2
Ta.1426.3.S1_x_at	-87.13±22.98	2.3e-05	Photosynthetic NDH subunit of lumenal location 2
Ta.14417.1.S1_at	-51.37±13.55	2e-05	5'-adenylylsulfate reductase 1
Ta.19476.1.S1_at	-41.30±5.58	2e-05	Glutathione synthetase
Ta.29460.2.S1_at	-16.18±1.77	0.000114	50S ribosomal protein 6
Ta.3.1.S1_at	-17.52±1.92	2e-05	Beta-amylase
Ta.39.1.S1_a_at	-12.03±1.75	6e-05	Starch branching enzyme-I
Ta.4494.1.S1_x_at	-16.27±1.51	2e-05	Beta-amylase 1
Ta.5716.1.S1_at	-64.04±6.56	2e-05	Ribosome biogenesis regulatory protein homolog
Ta.9718.1.S1_at	-112.60±9.76	2e-05	Heat shock protein 21
TaAffx.128712.5.A1_s_at	-22.84±1.87	0.000101	Photosystem II reaction center protein Z
TaAffx.129340.1.S1_at	-94.65±4.37	4.6e-05	Photosystem II stability/assembly factor HCF136
TaAffx.51156.1.S1_at	-5.70±0.41	2.3e-05	Ribosome production factor 2
TaAffx.51335.1.S1_at	-11.20±0.80	2e-05	Nudix hydrolase 14
