# Supplementary material for: Molecular and Ultrastructural Mechanisms Underlying Yellow Dwarf Symptom Formation in Wheat after Infection of Barley Yellow Dwarf Virus
Source: Int J Mol Sci. 2018 Apr 13;19(4):1187. doi: 10.3390/ijms19041187 (PMC5979330; doi:10.3390/ijms19041187)
Supplement: Supplementary file 1 [file ijms-19-01187-s001.zip › Table S2.xlsx]

## Sheet: A
Table S2 Function annotation and functional categories for differentially expressed transcripts with excel format
A: 516 Function annotation for up-regulated transcripts only in SI35 vs SM35.
Probe Set ID
Chlorophyll biosynthesis and chloroplasts related	Fold change	STDEV	p-value	FDR	Functions	Acession Number
TaAffx.12631.1.S1_at	650.867	46.2116	2e-05	0.000244	Photosystem I P700 chlorophyll a apoprotein A2 (chloroplast)	BJ248421
TaAffx.91552.1.S1_at	5.11518	0.688995	0.000966	0.046143	1,4-alpha-glucan-branching enzyme 3, chloroplastic/amyloplastic	BJ313375
TaAffx.66.1.S1_at	117.508	8.66315	6e-05	0.000244	50S ribosomal protein L12, chloroplastic	CA599272
Ta.1989.3.S1_s_at	1902.42	147.031	2e-05	0.000244	Calvin cycle protein CP12-2, chloroplastic	CA679732
Ta.5903.1.S1_at	13.9283	1.4157	0.000101	0.000244	Cell division protein ftsZ-like protein, chloroplastic	CA617610
Ta.18361.1.S1_at	199.135	29.1895	0.000114	0.000244	Cysteine synthase, chloroplastic/chromoplastic	CD867915
Ta.11148.1.S1_at	11.6476	2.24839	0.000114	0.005859	Enolase 1, chloroplastic-like	CK208852
Ta.5177.1.A1_at	31.1322	3.16434	0.000346	0.00415	Glucose-6-phosphate 1-dehydrogenase 2, chloroplastic	BJ283077
Ta.7625.1.S1_x_at	104.734	10.6454	0.000966	0.000244	Outer envelope pore protein 16, chloroplastic	BJ242931
Ta.28015.1.S1_at	621.978	38.5821	0.000774	0.000244	PsbP domain-containing protein 5, chloroplastic	BE496816
Ta.27795.1.S1_at	2735.15	169.665	2e-05	0.000244	Ribose-5-phosphate isomerase 3, chloroplastic	CA736709
TaAffx.128946.4.S1_at	82.9973	10.2115	4e-05	0.000244	Ribosomal protein S2 (chloroplast)	BJ209145
TaAffx.128896.3.S1_at	2869.5	353.046	6.8e-05	0.000732	Ribosomal protein S3 (chloroplast)	CA631800
TaAffx.56158.1.S1_at	504.385	38.7932	3e-05	0.001221	Ribosomal protein S4 (chloroplast)	CA656512
TaAffx.66660.1.A1_at	31.1604	2.29726	5.2e-05	0.001953	Septum site-determining protein minD homolog, chloroplastic	BG907619
Ta.5835.1.S1_at	6.94538	0.705942	0.000865	0.000732	Zinc finger protein VAR3, chloroplastic	CA705191
Ta.5912.1.S1_at	14.7073	1.49488	0.000147	0.000244	Zinc finger protein VAR3, chloroplastic	BJ291936
Ta.30807.3.S1_at	4410.43	401.539	2e-05	0.000244	Light-induced protein 1-like protein	CK213217
TaAffx.66586.1.S1_s_at	43.1458	3.18087	2.3e-05	0.000244	Porphobilinogen deaminase, chloroplast (hydroxymethylbilane synthase) (pre-uroporphyrinogen synthase)	CA599049
TaAffx.128896.2.S1_at	799.77	98.3988	2e-05	0.000244	Chloroplast 50S ribosomal protein L2	BJ253515
TaAffx.128896.22.S1_s_at	2761.84	339.8	2e-05	0.000244	Chloroplast 50S ribosomal protein L2	CA691728
Ta.24650.2.A1_a_at	29.5554	7.94044	2e-05	0.000244	D-3-phosphoglycerate dehydrogenase, chloroplastic (phosphoglycerate dehydrogenase activity )	BJ320120
Hormone signaling-related
Ta.5304.1.S1_at	39.3353	3.99811	2e-05	0.000244	AP2 domain containing protein	BJ280434
Ta.27144.1.S1_a_at	90.1867	5.5944	2e-05	0.000244	AP2 domain containing protein	CK200155
TaAffx.35357.1.S1_at	4.67405	0.97064	0.000966	0.010742	AP2/ERF and B3 domain-containing protein	BQ609009
TaAffx.107688.1.S1_at	309.501	20.7534	4.6e-05	0.000732	Ethylene-responsive element binding protein 2	CA696759
Ta.17378.1.S1_at	21.5682	3.1615	0.00013	0.000732	Ethylene-responsive element-binding factor	CA484005
Ta.21124.1.S1_x_at	122.211	20.5187	2e-05	0.000244	Ethylene-responsive element binding protein 2	CA614326
Ta.28294.1.S1_x_at	148.96	9.24017	2e-05	0.000244	Ethylene-responsive transcription factor RAP2-10-like	BQ619841
TaAffx.80154.2.S1_at	95.912	12.919	2e-05	0.000244	Ethylene-responsive transcription factor RAP2-10-like	CA733310
Ta.5164.1.S1_at	215.232	26.5308	2e-05	0.000244	Ethylene-responsive transcription factor RAP2-3-like	BJ277744
TaAffx.103568.1.S1_at	872.556	58.5086	2e-05	0.000244	Jasmonate induced protein	CD876160
TaAffx.34454.1.S1_at	16.8566	3.50054	2.3e-05	0.01416	Auxin response factor 13	BJ215226
TaAffx.108287.1.S1_x_at	29.18	1.95664	0.000346	0.000244	Auxin-responsive protein IAA6	BJ317014
Ta.11162.1.S1_at	337.264	39.6965	2e-05	0.000244	Gibberellin stimulated transcript	BQ169535
Ta.27016.1.A1_s_at	577.987	35.8533	2e-05	0.001221	12-oxophytodienoate reductase 2 (JA)	CD453420
TaAffx.67659.1.S1_at	51.9496	3.82992	0.000438	0.018555	12-oxophytodienoic acid reductase 1-A4du (converts linolenic acid to jasmonic acid)	CA684083
Ta.17890.1.S1_at	19.6066	2.87396	6e-05	0.046143	Phospholipase D alpha 1 (regulates abscisic acid signaling)	CA625346
Ta.17890.2.S1_at	16.6971	2.44748	0.000966	0.001221	Phospholipase D alpha 1 (regulates abscisic acid signaling)	CA642298
TaAffx.42890.1.A1_at	28.767	3.54289	4e-05	0.000244	Phospholipase D alpha 1 (regulates abscisic acid signaling)	BQ169239
Ta.8539.3.S1_at	25.2005	3.79211	6.8e-05	0.00415	Calcineurin B-like protein 9 (interacts with target kinase CIPK3 in the regulation of ABA response in seed germination)	CA648331
ROS-related
Ta.16787.1.A1_at	43.3992	6.36152	2e-05	0.00415	Glutathione S-transferase C-terminal domain-containing protein-like	CA612600
Ta.27417.1.S1_at	62.011	3.84663	2e-05	0.000244	Glutathione S-transferase GSTU6-like	CK200245
TaAffx.110629.1.S1_x_at	81.7396	5.22967	2e-05	0.00415	Glutathione transferase GST 23-like	AL825906
Ta.30673.1.S1_at	110.197	10.0327	2e-05	0.000244	Germin-like protein 2a	CN008562
TaAffx.106168.1.S1_x_at	35.9377	2.40977	2e-05	0.000244	GEM-like protein 4	BE586182
Ta.5198.2.S1_a_at	57.6842	5.86314	2.7e-05	0.008057	GEM-like protein 4	BJ262825
Ta.23167.1.S1_at	166.614	10.6091	2.3e-05	0.000244	Peroxidase 6	CA653708
Ta.23366.2.S1_at	831.465	52.9434	2e-05	0.000244	Peroxidase 12	CK212695
TaAffx.107837.1.S1_at	73.621	4.93661	0.000214	0.000732	NADH-plastoquinone oxidoreductase subunit 4L (plastid)	CA694596
TaAffx.20.1.S1_at	80.5289	9.90778	3e-05	0.000244	NADH-ubiquinone oxidoreductase chain 4 (mitochondrion)	X57163.1
Ta.681.2.S1_a_at	1604.79	163.114	2e-05	0.000244	Ferritin 1A	CK197459
Ta.4076.1.S1_at	19.081	3.02539	2.3e-05	0.00415	Alpha-L-fucosidase 1	BJ258285
TaAffx.2243.1.S1_at	4.08276	0.502318	0.000438	0.046143	Anthocyanidin reductase-like	CA607462
Ta.27596.1.S1_at	539.215	33.4482	0.000167	0.000732	Isovaleryl-CoA dehydrogenase, mitochondrial	CA744201
Defense-related
Ta.25981.1.A1_at	12.8771	0.798785	0.00013	0.00415	NBS-LRR class disease resistance protein	BQ171343
Ta.27417.1.S1_at	62.011	3.84663	2e-05	0.000244	Glutathione S-transferase GSTU6-like	CK200245
TaAffx.110629.1.S1_x_at	81.7396	5.22967	2e-05	0.00415	Glutathione transferase GST 23-like	AL825906
TaAffx.143995.2.S1_at	10.878	1.33836	2e-05	0.000732	Powdery mildew resistance protein	AY605284.1
TaAffx.61822.3.S1_at	27.8754	2.05508	2e-05	0.000244	Barley stem rust resistance protein	CA637923
TaAffx.21282.2.S1_at	21.6433	2.66286	2e-05	0.000244	Disease resistance protein RGA2	BJ208512
Ta.22179.1.A1_at	25.7918	4.33034	0.000167	0.00293	Disease resistance protein RGA4	CK164811
TaAffx.99462.1.A1_at	22.5631	2.38493	0.000865	0.018555	Disease resistance protein RPM1	CK205702
Ta.14603.1.S1_at	11.0845	1.62477	5.2e-05	0.008057	Disease resistance protein RPP13	AF538039.2
Ta.24208.1.A1_at	15.6553	0.996845	0.000438	0.000244	Disease resistance RPP13-like protein 1	BJ306735
TaAffx.50332.1.S1_at	48.1202	3.70102	0.000273	0.000732	Disease resistance RPP13-like protein 3	CA742601
Ta.21454.1.S1_x_at	686.889	115.326	2e-05	0.000244	Bowman-Birk type trypsin inhibitor TI1	CA694031
Ta.1929.1.S1_at	417.258	32.2485	4e-05	0.001221	Chitinase 2	CK212185
Ta.6747.1.S1_at	61.3915	6.23996	2.3e-05	0.01416	Cinnamyl alcohol dehydrogenase	CA730395
TaAffx.86932.1.S1_at	153.812	20.7179	8.9e-05	0.005859	C21orf25 precursor.	CA598644
TaAffx.9467.2.A1_at	40.6586	4.29763	0.000438	0.000244	Cf2-like protein	CA597971
Ta.25833.1.A1_at	11.3379	0.703303	6.8e-05	0.000244	NB-ARC domain containing protein	CD453399
Ta.25949.2.S1_at	72.0255	4.46784	0.000618	0.000244	Proline-rich protein	BQ605833
Ta.10147.2.S1_x_at	66.1876	5.20154	3.5e-05	0.000244	LTPL31 - Protease inhibitor/seed storage/LTP family protein	BQ608922
Ta.10147.3.S1_at	2.30887	0.338017	0.000552	0.01416	LTPL31 - Protease inhibitor/seed storage/LTP family protein precursor	BQ805418
Ta.21998.2.S1_x_at	23.145	3.88596	0.000167	0.005859	LTPL52 - Protease inhibitor/seed storage/LTP family protein precursor	CA622338
Ta.13070.1.S1_at	781.9	114.612	2e-05	0.000244	Lipid transfer protein	CK151761
Ta.13070.2.S1_a_at	265.098	38.8584	2e-05	0.000244	Lipid transfer protein	CA630456
TaAffx.113890.1.S1_x_at	28.157	1.80147	0.000552	0.046143	Lipid-transfer protein DIR1	CA644822
TaAffx.131611.1.S1_at	212.332	26.124	2e-05	0.000244	Lipid-transfer protein DIR1	BQ281041
Ta.2002.1.S1_at	90.9094	7.02609	2e-05	0.000732	Thaumatin-like protein TLP7	CD453897
Ta.23322.2.S1_at	677.193	43.1201	2e-05	0.000244	Thaumatin-like protein TLP8	CA640491
TaAffx.7177.1.S1_x_at	78.9802	5.82272	6e-05	0.000244	Beta-D-glucan glucohydrolase precursor	CA694274
Ta.12773.1.S1_at	462.544	71.1008	2e-05	0.000244	heat shock protein DnaJ	BQ172150
Ta.17683.1.S1_at	991.237	145.297	2e-05	0.000244	Heat shock protein DnaJ	CD883632
TaAffx.93149.1.S1_at	58.1441	7.83179	2e-05	0.000732	Heat shock protein DnaJ	AJ611128
TaAffx.93161.1.A1_at	10.8029	1.45511	0.000438	0.030273	Heat shock 70 kDa protein	BJ227679
Ta.20002.1.A1_at	49.162	3.79957	2.7e-05	0.000732	Heat shock cognate 70 kDa protein 1	CK195256
Ta.1628.1.S1_at	54.2021	7.94502	2e-05	0.001953	Heat shock cognate protein 80	CD452916
Ta.3958.1.S1_at	20.2355	3.20843	0.000865	0.030273	Chaperone protein dnaJ 11, chloroplastic-like	BJ255871
Ta.3071.3.S1_a_at	30.2218	2.75149	7.8e-05	0.001953	Chaperone protein dnaJ 49	CA681751
Ta.1471.3.S1_s_at	38.0307	5.57458	2e-05	0.000732	DnaJ homolog subfamily C member 21	BJ290368
Ta.27725.1.S1_at	1126.59	69.8838	2e-05	0.000244	Salt stress-induced hydrophobic peptide ESI3	AB030210.1
TaAffx.64922.1.S1_at	71.9504	5.30445	2.3e-05	0.000244	Salt tolerance-like protein	BJ269782
TaAffx.92883.1.S1_at	29.4146	3.96204	2e-05	0.000244	Stress-induced receptor-like kinase A1b	BJ243658
Ta.5519.2.A1_at	34.68	3.52494	4e-05	0.000244	66 kDa stress protein	BJ276445
Ta.8702.1.S1_at	29.2363	4.39942	2e-05	0.000244	Beta-galactosidase	AJ610105
Ta.12659.1.S1_at	63.982	9.83512	2e-05	0.000244	Mitochondrial outer membrane porin	CK199624
Ta.2270.2.S1_a_at	16.1996	1.38008	2e-05	0.000244	Mitochondrial outer membrane porin	BJ300544
Ta.2270.3.S1_a_at	44.9385	3.82841	2e-05	0.000244	Mitochondrial outer membrane porin	CA610189
TaAffx.104994.1.S1_at	55.6945	3.73455	2e-05	0.000244	SPX domain-containing protein 1-like	CA646532
TaAffx.52150.1.S1_at	48.3643	3.71979	0.000273	0.001953	SKP1-like protein 1B	CA712260
TaAffx.123671.1.S1_s_at	21.9624	1.55933	6.8e-05	0.000244	Rhamnose biosynthetic enzyme 1	CA643487
TaAffx.33515.1.A1_at	256.726	53.3131	2e-05	0.000244	Glycine-rich RNA-binding protein 2, mitochondrial ( responses to environmental stresses)	BJ257051
Ta.21083.3.S1_a_at	22.3285	3.74886	0.000865	0.01416	GLABRA2 expression modulator	CA640134
TaAffx.25378.1.S1_s_at	137.678	16.9391	8.9e-05	0.00293	Zinc finger AN1 domain-containing stress-associated protein 15	CA701224
Ta.27752.2.S1_at	856.91	53.1553	2e-05	0.000244	Macrophage migration inhibitory factor	CD938213
Transcription factor
TaAffx.19827.2.A1_at	32.3899	3.98505	0.000389	0.001953	ABC transporter C family member 10	CA743003
Ta.7339.1.S1_at	125.533	12.7594	2e-05	0.000244	MIKC-type MADS-box transcription factor WM28A	BJ228622
Ta.710.3.S1_a_at	46.6655	4.74317	0.00013	0.001953	DNA-directed RNA polymerase I subunit RPA1	BE515950
TaAffx.51117.1.S1_at	5.03071	0.386921	0.000692	0.001221	DNA-directed RNA polymerase II subunit RPB1	CA730838
TaAffx.4773.1.S1_at	9.65783	1.18944	0.000865	0.000732	RNA polymerase sigma factor rpoD	CA732389
TaAffx.110327.1.S1_s_at	187.366	11.9876	2e-05	0.000244	Transcription and mRNA export factor SUS1	CA660324
TaAffx.42391.1.S1_at	100.182	12.3383	3.5e-05	0.000244	DNA-binding protein (mitochondrion)	AF091837.1
Ta.28793.1.S1_x_at	384.371	31.2648	6e-05	0.000244	Histone H1 WH1A.3	AF107026.1
Ta.7378.3.S1_at	19.2594	1.95756	2e-05	0.000244	Histone H2B.2	BJ319734
Ta.10329.15.S1_at	82.0963	6.60749	0.000189	0.001221	Histone H4	CA728847
Ta.28688.1.A1_at	153.897	12.518	3e-05	0.001953	Transcription elongation factor 1	BJ275807
Ta.28688.2.S1_x_at	622.635	50.6453	2e-05	0.000244	Transcription elongation factor 1	BJ271260
Ta.28688.3.S1_x_at	713.525	58.0384	2e-05	0.000244	Transcription elongation factor 1	BJ249525
TaAffx.123425.1.S1_at	110.478	7.84399	0.000214	0.005859	Transcription elongation factor A protein 2	BE417920
Ta.8006.1.S1_x_at	560.042	200.027	0.00013	0.000244	Transcription factor ILR3	BJ241469
TaAffx.38404.1.S1_at	22.0375	2.71409	0.000114	0.018555	Transcription factor SPATULA	BJ240167
TaAffx.113297.1.S1_at	5.08702	0.325465	0.000865	0.01416	Translation elongation factor 1-alpha	CA621675
TaAffx.129824.2.S1_at	180.937	22.2613	2.3e-05	0.000244	Translation initiation factor 1 (plastid)	CA623002
Ta.4678.1.S1_x_at	129.663	20.5587	2e-05	0.000244	WRKY transcription factor	CD935984
Ta.2460.3.S1_s_at	304.686	81.8579	2e-05	0.000244	RING finger and CHY zinc finger domain-containing protein 1	CA640126
TaAffx.57546.1.S1_at	26.9368	2.07176	0.000865	0.000732	MYB family transcription factor	CA627239
Ta.7268.1.A1_at	13.337	1.3556	0.000241	0.000244	lysM domain containing protein	BJ278275
TaAffx.91814.1.S1_at	27.2935	3.67632	0.000147	0.000244	Homeobox transcription factor-like	BJ301796
Ta.5104.1.A1_at	24.3558	3.00224	0.000865	0.000732	ABC transporter	CA496956
TaAffx.75421.1.A1_s_at	26.8617	1.98035	8.9e-05	0.000244	SWIM zinc finger family protein	BJ242005
TaAffx.1241.1.A1_at	25.1629	1.78657	0.000865	0.005859	Zinc finger (C3HC4 type RING finger) family protein	CK214424
Ta.19463.1.S1_at	57.046	4.4089	5.2e-05	0.000732	Zinc finger, C3HC4 type domain containing protein	CA652153
Ta.6544.1.S1_at	216.386	21.9939	2e-05	0.000244	Zinc finger, RING-type	BJ307479
TaAffx.25955.1.S1_x_at	75.4512	9.28306	6.8e-05	0.030273	Zinc finger, RING-type	CA693853
TaAffx.6538.2.S1_at	570.253	42.0412	2e-05	0.000244	Zinc knuckle containing protein-like	CA697379
Ta.3489.2.S1_a_at	61.7107	5.61833	2e-05	0.000732	Zinc finger protein 622	BG606525
TaAffx.4324.2.S1_at	46.4308	5.71832	3e-05	0.001953	Zinc finger protein CONSTANS-LIKE 9	CA605294
Ta.4126.1.A1_at	53.5451	8.48985	3e-05	0.005859	Transcription factor X1	BJ264268
TaAffx.128836.1.S1_at	105.363	7.48081	2e-05	0.000244	Transcription factor X1	CD869012
Ta.19219.1.S1_a_at	186.333	14.4011	2e-05	0.000244	Transcriptional corepressor LEUNIG	CA653584
TaAffx.114659.1.S1_at	7.33019	0.468983	0.000966	0.018555	Transcriptional factor B3-like	CA607037
Ta.3312.1.A1_at	32.1083	2.92324	2e-05	0.00293	Transcriptional regulator	BJ210035
Ta.883.1.S1_at	1715.29	258.114	2e-05	0.000244	Transcriptional regulator	BJ300137
TaAffx.6538.3.S1_s_at	216.076	15.93	0.000241	0.000244	Transcriptional regulator	CA657773
TaAffx.12972.1.A1_at	22.122	2.72175	4.6e-05	0.000244	Transcriptional regulator, GntR family	BJ214398
TaAffx.12099.1.S1_at	39.4103	2.79814	2e-05	0.000244	Transcriptional regulator, GntR family protein	BJ295373
TaAffx.31681.1.S1_at	337.142	70.0128	2e-05	0.000244	Transcriptional regulator, LysR family protein	CA502418
Ta.23766.1.S1_a_at	81.3267	5.17845	2.3e-05	0.000244	Transcriptional regulator, TetR family protein	CA663190
TaAffx.83997.1.S1_x_at	9.49828	1.27938	0.000492	0.005859	Protein-tyrosine phosphatase mitochondrial 1-like protein	CA646607
TaAffx.2456.2.S1_at	3.06911	0.377604	0.000865	0.005859	Pre-mRNA-splicing factor SF2	CA700272
Ta.23268.2.S1_a_at	59.7491	3.80451	2e-05	0.000244	Inactive poly [ADP-ribose] polymerase RCD1 (with SRO1 to regulate oxidative stress)	BJ303468
Ta.23268.3.S1_a_at	126.321	8.04349	2e-05	0.000244	Inactive poly [ADP-ribose] polymerase RCD1 (with SRO1 to regulate oxidative stress)	CA611155
Ta.438.3.S1_at	241.868	38.3494	2e-05	0.000244	Nuclease S1	BJ262646
Ta.24810.1.S1_at	232.06	62.3459	3.5e-05	0.000244	Maturase K	BJ247487
TaAffx.107098.1.S1_at	21.4087	1.43554	2e-05	0.000732	Cell division cycle and apoptosis regulator protein 1 (regulation of transcription, DNA-templated)	CA706184
TaAffx.143995.9.S1_s_at	39.7952	4.89615	6.8e-05	0.000244	Factor of DNA methylation 1-like	AF434705
TaAffx.37850.1.A1_at	18.058	2.22399	4.6e-05	0.001221	Factor of DNA methylation 1-like	BJ262069
TaAffx.133323.1.S1_at	18.6962	2.30027	0.000389	0.001953	Eukaryotic translation initiation factor 5B	BJ235784
Signal transduction
Ta.7882.2.S1_a_at	25.0315	2.54425	0.000273	0.001953	C2 domain containing protein	CA645408
Ta.5994.1.S1_at	197.737	20.0984	4e-05	0.000732	C2 domain-containing protein / XYPPX domain-containing protein	BJ293603
TaAffx.68700.1.S1_at	13.0085	0.959036	0.000966	0.001221	C2 domain-containing protein-like	BJ309922
TaAffx.72706.1.A1_at	599.039	44.1634	2e-05	0.000244	CBL-interacting protein kinase 10	BQ237008
TaAffx.86521.1.S1_at	203.059	27.3512	0.000618	0.005859	CBL-interacting protein kinase 10	CA606666
Ta.4936.2.S1_a_at	60.7064	7.48305	2e-05	0.00293	CBL-interacting protein kinase 15	CA744109
Ta.5041.1.S1_at	63.5596	7.83475	2e-05	0.000244	CBL-interacting protein kinase 23	CK194989
Ta.21146.1.S1_at	33.0469	5.54844	2.3e-05	0.000244	Choline/ethanolamine kinase	CK194309
TaAffx.27775.1.S1_at	220.15	27.0859	2e-05	0.000244	Cysteine-rich receptor-like protein kinase 25	CA670785
TaAffx.81495.2.S1_s_at	16.2372	2.18708	0.000618	0.00415	Cysteine-rich receptor-like protein kinase 26	BJ260839
TaAffx.94000.1.S1_at	82.9598	8.76888	0.00013	0.000244	Cysteine-rich receptor-like protein kinase 41	BG908571
TaAffx.76969.2.S1_at	34.4923	2.5429	6e-05	0.000732	Cysteine-rich receptor-like protein kinase 6	CA642080
TaAffx.9423.1.S1_at	7.87456	0.832344	0.000189	0.046143	G-type lectin S-receptor-like serine/threonine-protein kinase SD2-5	CA599267
Ta.13696.1.S1_at	66.5818	9.75965	0.000438	0.000244	Receptor-like protein kinase	BQ161940
TaAffx.107196.1.S1_at	12.1826	0.816894	0.000214	0.010742	Receptor-like protein kinase HERK 1	CA704591
TaAffx.104776.1.S1_at	62.9402	4.22041	2e-05	0.000244	Serine/threonine-protein kinase	CA745021
Ta.6493.3.S1_a_at	48.1765	4.89676	2e-05	0.000244	Serine/threonine-protein kinase CTR1	CA593910
TaAffx.131789.1.S1_at	10.9155	1.34298	5.2e-05	0.005859	Serine/threonine-protein kinase HT1	CA603163
Ta.30444.2.S1_s_at	57.4777	5.23295	2.3e-05	0.000244	Sphingoid long-chain bases kinase 2, mitochondrial	CA611884
Ta.10658.1.S1_at	7.81825	1.72231	0.000492	0.030273	Ser/Thr-rich protein T10 in DGCR region	BQ166207
Ta.519.2.A1_at	95.5178	9.70862	0.000273	0.000244	Signal recognition particle receptor	CA709735
Ta.17876.1.S1_at	45.4641	6.66419	0.00013	0.005859	Dirigent protein 1-like	CD452431
Ta.3286.1.S1_at	182.429	16.6089	2e-05	0.000244	Calcium-binding protein	CD897308
TaAffx.24399.1.S1_at	115.162	14.1688	2.3e-05	0.000244	Calcium-binding protein	CA719982
Ta.28411.1.A1_at	194.696	12.0773	2e-05	0.000244	Calcium-binding protein CML16	BQ162281
Ta.4450.1.S1_at	29.2269	4.63407	3e-05	0.000244	Calcium-binding protein CML8	BJ266652
Ta.4018.1.S1_at	254.708	40.3852	2.3e-05	0.000244	WW domain-containing oxidoreductase	CD888469
TaAffx.29428.1.S1_at	16.4249	3.41088	0.000774	0.000732	Protein kinase CK2 regulatory subunit	CA643062
Ta.6493.1.S1_s_at	126.331	12.8405	4e-05	0.000244	Protein kinase domain containing protein	BJ217296
TaAffx.81369.1.S1_at	31.1979	4.20224	0.000346	0.023926	Protein kinase domain containing protein	CA686927
Ta.10915.1.S1_at	65.127	2.71599	3.5e-05	0.000732	Protein kinase pyk3-like	BQ166815
Ta.28480.1.S1_s_at	25.5196	2.07577	2e-05	0.000244	Remorin-like	CD452788
TaAffx.98966.1.S1_at	22.2064	2.34723	0.000189	0.010742	Phosphatase	CA631776
TaAffx.37298.1.A1_x_at	8.64418	1.7951	0.000241	0.005859	Phosphopantetheine adenylyltransferase ( pantetheine-phosphate adenylyltransferase activity )	BJ287223
Ta.13670.3.S1_at	30.2687	4.43683	2e-05	0.000732	ORM1-like protein 3 (negative regulator of sphingolipid synthesis)	BJ253495
Ta.9352.3.S1_a_at	24.4872	1.97171	0.00013	0.000244	Bifunctional 3'-phosphoadenosine 5'-phosphosulfate synthase (adenylylsulfate kinase activity )	CA640175
Growth
Ta.1695.1.A1_at	124.426	18.2385	2e-05	0.000244	Hepatoma-derived growth factor-related protein 2	CK212367
TaAffx.108248.1.S1_at	162.24	10.8789	2.7e-05	0.001953	Flowering-promoting factor 1-like protein 5	CA690398
TaAffx.108248.2.S1_at	58.36	3.91329	0.000307	0.005859	Flowering-promoting factor 1-like protein 5	CA621543
Ta.30607.1.A1_at	170.978	15.5664	2e-05	0.000732	VRN-A1	BJ264278
Ta.3729.1.A1_at	15.064	1.37147	0.000114	0.000244	Beta-expansin EXPB4 (plant cell growth, fruit softening, abscission, emergence of root hairs, pollen tube invasion of the stigma and style, meristem function, and other developmental processes)	BJ249762
Ta.3749.1.S1_s_at	57.1868	9.06725	2e-05	0.000244	Beta-expansin TaEXPB4 (plant cell growth, fruit softening, abscission, emergence of root hairs, pollen tube invasion of the stigma and style, meristem function, and other developmental processes)	CK167447
Ta.9080.1.A1_at	58.3787	8.78471	7.8e-05	0.000732	Microtubule-associated protein 70-4-like (stabilizing and destabilizing microtubules, guiding microtubules towards specific cellular locations, cross-linking microtubules and mediating the interactions of microtubules with other proteins in the cell)	BJ261173
TaAffx.560.2.S1_at	50.9172	3.91613	3.5e-05	0.00415	Expansin-like A2 (important roles in plant cell growth, fruit softening, abscission, emergence of root hairs, pollen tube invasion of the stigma and style, meristem function, and other developmental processes where cell wall loosening occurs)	CA728894
Transport
Ta.28056.1.A1_at	26.9837	1.67384	3.5e-05	0.001953	Inositol transporter 2	BQ171988
TaAffx.121989.1.S1_at	22.7884	1.61798	0.000865	0.00293	Amino acid transporter	CA599987
Ta.5179.1.S1_at	14.6792	1.49202	4e-05	0.001953	Peptide transporter PTR2	BJ278042
Ta.1760.1.S1_at	267.979	39.2807	2e-05	0.000244	Polyol transporter 5	BT009264.1
Ta.27259.1.S1_at	222.018	13.7721	2e-05	0.000244	Tonoplast dicarboxylate transporter	CA627613
Ta.5233.2.S1_a_at	246.467	25.0514	2e-05	0.000244	Peroxisomal membrane protein PEX14-like	BJ258835
Ta.5233.3.S1_at	6.95477	0.706896	0.000346	0.00415	Peroxisomal membrane protein PEX14-like	BJ278911
Ta.29726.2.A1_at	246.383	22.4314	2.7e-05	0.001221	Transport protein SEC61 gamma subunit	BJ318739
Ta.9780.1.A1_at	52.2124	4.20414	4e-05	0.000244	Transportin-1	BJ231286
Ta.26199.2.S1_a_at	105.598	6.55038	2e-05	0.000244	SEC12-like protein 1 (vesicle-mediated transport)	CA604700
Ta.9562.2.S1_a_at	33.7508	2.71761	0.000101	0.000244	Protein transport protein SEC23-1	CA639390
TaAffx.11860.2.S1_at	18.4522	1.31011	2e-05	0.000732	Coatomer subunit beta'-2-like (intracellular protein transport )	BJ318453
TaAffx.118059.1.S1_at	12.6706	0.810661	2e-05	0.00415	Importin subunit beta-1 (nucleocytoplasmic transport )	CA600433
Ta.3793.1.S1_at	36.2192	5.74274	2e-05	0.000244	Hippocampus abundant transcript 1 protein (Transmembrane transport)	BQ169480
Metabolism
Ta.12214.1.A1_at	7.94026	0.589423	6e-05	0.00293	Cyanohydrin beta-glucosyltransferase	BQ171830
Ta.28682.2.S1_at	158.965	12.9303	0.000101	0.00293	Very-long-chain enoyl-CoA reductase	CA629021
TaAffx.128624.1.S1_at	25.773	1.82989	3.5e-05	0.000732	26S proteasome non-ATPase regulatory subunit 11	CA695587
TaAffx.31776.1.S1_s_at	69.7354	14.4816	5.2e-05	0.00415	DEAD-box ATP-dependent RNA helicase 39	CA607836
Ta.25140.1.S1_at	97.4137	6.0427	2e-05	0.000244	Membrane associated DUF588 domain containing protein	CD866293
TaAffx.109232.2.S1_at	57.5153	3.85665	0.000167	0.001953	Membrane-fusion protein	CA678235
Ta.6984.1.A1_at	82.819	8.41789	2e-05	0.018555	PHD-finger domain containing protein	BJ216438
Ta.9379.1.A1_at	159.218	12.8202	2.7e-05	0.000244	PHD-finger domain containing protein	BJ308454
Ta.9379.3.S1_a_at	85.7567	6.90513	0.000692	0.000244	PHD-finger domain containing protein	BJ302610
Ta.14595.2.A1_at	70.9837	10.4049	2e-05	0.010742	ATPase 2	CA669850
Ta.14595.2.A1_x_at	45.9897	6.74123	3e-05	0.010742	ATPase 3	CA669850
TaAffx.128473.2.A1_at	44.1032	3.13133	0.000307	0.010742	ATP synthase beta subunit	CA681227
TaAffx.4530.2.S1_at	81.3079	10.0137	2.3e-05	0.000244	ATP synthase CF1 alpha subunit (chloroplast)	CA685580
TaAffx.4530.3.S1_s_at	118.259	14.5646	3.5e-05	0.000244	ATP synthase CF1 alpha subunit (plastid)	CA599282
TaAffx.27201.1.S1_at	2693.76	331.423	2e-05	0.000244	ATP synthase CF1 beta subunit (chloroplast)	CA679992
TaAffx.128946.3.S1_at	70.796	8.7103	3e-05	0.00293	ATP synthase subunit a, chloroplastic	CA660644
TaAffx.128473.1.A1_s_at	1228.26	87.2068	3e-05	0.000244	ATP synthase subunit beta, chloroplastic	CB412210
Ta.9698.1.S1_at	31.9018	2.56873	2e-05	0.000732	ATP-dependent Clp protease ATP-binding subunit clpC	BJ218244
Ta.9698.2.A1_a_at	11.1595	0.898566	2e-05	0.000244	ATP-dependent Clp protease ATP-binding subunit clpC	BJ226825
TaAffx.3720.7.S1_at	799.113	165.948	2e-05	0.000244	ATP-dependent Clp protease proteolytic subunit	CA607537
Ta.13241.2.S1_at	251.179	36.8181	2e-05	0.000244	ATP-dependent Clp protease proteolytic subunit-related protein 1, chloroplastic	BQ171831
TaAffx.78570.1.S1_at	73.1705	33.9116	2e-05	0.000244	ATP-dependent RNA helicase Dhx29	CA692312
Ta.27445.1.S1_at	3173.33	196.846	3e-05	0.000244	ATP-dependent zinc metalloprotease FTSH 1, chloroplastic	AJ614477
TaAffx.64667.1.S1_at	39.1569	2.8868	3e-05	0.000244	Cytochrome P450 714B2	BJ282030
Ta.8399.1.S1_at	96.5971	14.5357	0.000101	0.000244	Cytochrome P450 72A13-like	BQ161842
Ta.8399.2.S1_at	73.4239	11.0487	0.000101	0.000732	Cytochrome P450 72A13-like	CA694080
Ta.3813.1.A1_at	21.8404	3.46291	0.000147	0.01416	Cytochrome P450 76C1	BQ238416
Ta.25587.1.S1_at	11.8916	0.737653	0.000389	0.010742	Cytochrome P450 76C4	CA728814
Ta.21262.1.A1_x_at	272.221	45.7049	2e-05	0.000244	Xylanase inhibitor TAXI-III	CA642917
Ta.23435.3.S1_at	84.2081	5.36193	2e-05	0.000244	Cellulose synthase catalytic subunit	CA744034
Ta.1456.1.A1_at	128.743	18.8713	2e-05	0.000244	Fatty acyl-coenzyme A reductase 3	BG313300
Ta.9361.2.S1_x_at	94.307	7.5936	2e-05	0.000244	Sugar ABC transporter permease protein	BJ243552
Ta.13337.2.S1_at	2004.33	293.798	2e-05	0.000244	Xyloglucan endotransglucosylase/hydrolase protein 13	CA680143
TaAffx.13342.1.S1_at	15.3455	1.88802	2e-05	0.000732	Valine--tRNA ligase-like	BJ274574
TaAffx.50969.1.S1_at	26.0921	2.00679	4e-05	0.000732	26S protease regulatory subunit 7	CA732773
Ta.11799.1.S1_at	15.7397	2.60416	0.000273	0.000244	Ubiquitin carrier protein E2 22	BJ236332
Ta.19627.1.S1_at	59.7021	4.61418	0.000114	0.000244	Thioredoxin-like protein 1	CK205531
Ta.611.1.A1_at	274.709	27.9219	2e-05	0.000244	Sentrin-specific protease 2	BG909123
Ta.10128.1.A1_at	18.7056	2.16446	2e-05	0.00293	Deoxyuridine 5'-triphosphate nucleotidohydrolase (nucleotide metabolism)	BJ241072
Ta.12466.1.A1_at	125.27	19.2562	0.000552	0.000244	Deoxyuridine 5'-triphosphate nucleotidohydrolase (nucleotide metabolism)	BQ172402
Ta.5909.3.A1_x_at	92.8992	9.44246	0.000692	0.001953	Deoxyuridine 5'-triphosphate nucleotidohydrolase (nucleotide metabolism)	BJ298528
Ta.23989.1.A1_at	18.4991	1.17793	8.9e-05	0.001953	Isocitrate lyase	CA722298
TaAffx.79139.1.S1_at	33.4317	4.50312	6.8e-05	0.008057	Isocitrate lyase	CA720886
Ta.20555.1.S1_at	30.1843	2.33284	0.00013	0.00415	Long-chain-fatty-acid--CoA ligase 1 (intermediary metabolism)	CA652524
Ta.5633.1.S1_a_at	509.096	51.7456	9.8e-05	0.000977	Nitrate reductase [NADH]	BG904383
Ta.23970.1.A1_at	20.3669	1.29685	0.000692	0.005859	Malate synthase, glyoxysomal (tricarboxylic acid cycle-related)	CA722098
Ta.25417.1.S1_at	47.8293	2.96692	2e-05	0.000244	Glycerol-3-phosphate dehydrogenase SDP6, mitochondrial ( involves in storage lipid catabolism and glycerol assimilation)	CD452380
Ta.7871.2.S1_a_at	7.21757	0.733608	0.000966	0.000732	Glycerol-3-phosphate dehydrogenase [NAD(P)+] (glycerophospholipid metabolism)	CA708151
Others
Ta.18553.1.A1_at	35.2431	2.72382	0.000307	0.01416	2-alkenal reductase precursor	CA638701
TaAffx.122788.1.S1_at	258.762	18.3722	7.8e-05	0.000244	4-hydroxy-4-methyl-2-oxoglutarate aldolase 2	CK212259
TaAffx.48201.1.S1_s_at	206.09	25.3816	2e-05	0.000244	50S ribosomal protein L7/L12	CD886641
Ta.9330.1.S1_at	28.3447	2.28231	2.7e-05	0.001221	60S ribosomal protein L10-1	CN008838
Ta.28366.1.S1_a_at	156.309	9.69604	2e-05	0.000244	60S ribosomal protein L22-2	CA646820
Ta.7924.1.S1_at	75.6859	27.0324	0.000346	0.000244	ABIL3	BQ160947
Ta.9877.1.S1_x_at	59.7772	4.00832	2e-05	0.000244	Acetyl-CoA carboxylase, biotin carboxyl carrier protein	CD892356
TaAffx.48347.1.S1_at	40.2738	3.09754	2e-05	0.000244	Ae1 protein precursor	BQ609652
Ta.29464.1.A1_at	214.134	17.4177	2e-05	0.000244	Alpha 3 type I collagen	CK211571
Ta.7128.1.S1_at	356.899	36.2759	2e-05	0.000244	Aspartyl aminopeptidase	BQ802073
Ta.25345.2.S1_at	19.0904	1.1842	0.000552	0.001953	BAG family molecular chaperone regulator 7	CA728544
Ta.11120.1.S1_a_at	55.1501	4.32375	2e-05	0.000244	Beta-fructofuranosidase	BJ264528
Ta.2464.3.S1_a_at	165.722	44.5234	2e-05	0.000244	BRCA1 C Terminus domain containing protein	CA598570
TaAffx.36762.2.S1_s_at	42.1134	8.7455	0.000273	0.000244	BRI1-KD interacting protein 103	BJ315636
Ta.29234.1.S1_a_at	43.8404	3.56599	0.000865	0.00415	Bystin	BJ305467
TaAffx.106597.1.S1_at	103.458	6.9373	0.00013	0.000244	CAAX amino terminal protease family protein	BJ211813
TaAffx.24473.1.S1_s_at	45.5955	5.60979	0.000865	0.000244	Carboxyvinyl-carboxyphosphonate phosphorylmutase	CA718991
Ta.11.2.S1_x_at	1021.44	32.2046	3e-05	0.005859	Cathepsin B	CB307838
TaAffx.128530.1.S1_at	146.641	10.4116	2e-05	0.000244	CCT motif family protein	CK202906
TaAffx.90102.1.S1_at	18.6211	2.50819	0.000147	0.001953	CCT motif family protein	BQ608389
Ta.7254.1.S1_at	109.305	11.11	2e-05	0.000244	Cell cycle protein precursor	BJ252429
Ta.23031.1.A1_x_at	20.151	1.71671	2e-05	0.000244	Chalcone synthase 1	CA629143
TaAffx.93709.1.S1_at	38.0119	4.01787	0.000114	0.008057	CW-type Zinc Finger family protein	CA497952
Ta.8269.1.S1_at	34.5017	5.19173	2e-05	0.000244	Cyclin dependent protein kinase	BQ161676
TaAffx.128795.28.S1_at	158.711	11.2685	3.5e-05	0.000732	Cytochrome b6/f complex subunit V (chloroplast)	CA694690
Ta.28645.1.S1_at	228.062	18.5506	2e-05	0.000244	Cytochrome c oxidase subunit 1 (electron carrier activity )	CA653710
TaAffx.12884.2.S1_at	60.4811	7.44123	0.000346	0.000244	Cytochrome oxidase subunit 2	CA603213
TaAffx.49365.2.S1_at	25.8856	1.99091	4e-05	0.001953	Cytoplasmic protein of eukaryotic origin	CA635721
Ta.4017.2.S1_at	12.2577	1.94351	0.000774	0.018555	DDT domain-containing protein DDB	BJ256876
TaAffx.7845.1.S1_at	29.8745	2.20246	4e-05	0.000244	E3 ubiquitin-protein ligase LOG2	CA647279
TaAffx.25026.1.S1_x_at	7.8464	0.965374	0.000692	0.037598	Elongation factor 1-alpha 1-like	CA708079
Ta.27789.1.S1_at	974.972	60.4788	2e-05	0.000244	Elongation factor 1-gamma 2	CD920668
Ta.12288.1.A1_at	14.3319	0.945984	5.2e-05	0.037598	Elongation factor 2	BQ172019
TaAffx.91838.1.S1_at	21.3242	2.87229	0.000346	0.000244	Elongator complex protein 5	BJ300580
Ta.23295.3.S1_at	27.5657	1.75524	3e-05	0.000244	Endoglucanase 11	CA735643
Ta.11913.1.A1_at	225.819	11.1051	2e-05	0.000244	Epimerase family protein	BQ171053
Ta.24148.1.S1_at	115.641	7.36339	2e-05	0.000732	Erlin-2-B	AJ606025.1
Ta.20168.1.S1_at	63.1279	4.87895	2.3e-05	0.001953	Expressed protein	CA672802
Ta.28584.1.A1_at	169.007	13.7471	7.8e-05	0.001953	FAD dependent oxidoreductase domain containing protein	CA698407
Ta.7501.1.S1_at	70.4956	7.16532	2e-05	0.001221	Fatty acid desaturase	BQ172384
Ta.3268.1.A1_at	44.4411	4.04605	2e-05	0.000244	F-box domain containing protein	CD920539
Ta.12492.1.S1_at	180.861	27.8015	0.00013	0.001953	F-box domain containing protein	CD868095
TaAffx.17420.1.A1_at	12.802	1.57508	6e-05	0.001953	F-box domain containing protein	CK205809
Ta.4593.1.A1_at	1052.23	166.836	2e-05	0.000244	F-box protein PP2-A13-like	BJ273448
Ta.12912.1.S1_at	90.4683	13.9065	2.3e-05	0.010742	F-box/kelch-repeat protein	BQ281262
TaAffx.120564.1.A1_at	98.0707	6.96303	2e-05	0.000244	F-box/LRR-repeat protein	BJ216092
TaAffx.16415.1.S1_s_at	14.4821	1.78178	0.000774	0.037598	Ferric uptake regulator	BJ210871
Ta.681.1.S1_at	282.902	28.7548	2e-05	0.000244	Ferritin-1, chloroplast precursor	CA701471
Ta.12392.1.S1_at	796.579	57.2846	2e-05	0.000244	Flagellar associated protein	BQ172238
Ta.3501.1.S1_at	92.7772	8.44672	6e-05	0.000244	FtsH-like protease	BQ905050
Ta.13318.1.S1_at	27.0401	3.96357	2.7e-05	0.010742	GABA-A receptor epsilon-like subunit	BQ483953
TaAffx.8264.1.S1_at	12.7926	1.72312	0.000346	0.046143	Harpin-induced protein 1 domain containing protein	BG908173
Ta.5627.1.S1_at	99.4128	10.1045	0.000189	0.000732	Harpin-induced protein 1 family (HIN1)-like	AJ613206
Ta.10697.1.A1_at	14.3976	1.3108	0.000241	0.001953	Heparanase-like protein 1	BQ166315
TaAffx.36877.1.S1_at	33.2158	6.89778	2e-05	0.00293	Hexokinase - Chlamydomonas reinhardtii	BJ310497
Ta.13746.1.S1_at	30.9539	4.53726	0.000389	0.001221	HhH-GPD superfamily base excision DNA repair protein	BE492412
Ta.6121.3.S1_x_at	46.2056	4.69642	0.000774	0.023926	High-glucose-regulated protein 8-like	CA603081
Ta.12730.1.S1_at	28.1382	4.32532	2.7e-05	0.005859	Histidine kinase	BQ172401
Ta.2886.1.S1_at	623.705	50.7324	2.3e-05	0.000732	Histone H1	CK216405
Ta.30768.2.S1_x_at	804.097	73.2075	2e-05	0.000244	HMG1/2-like protein	CD866346
Ta.8491.1.A1_at	34.3139	5.16349	3e-05	0.000244	Insulin-degrading enzyme	BQ161975
Ta.21169.1.S1_at	129.475	21.7383	2e-05	0.000244	Integral membrane HRF1 family protein	CA601751
Ta.2985.2.S1_a_at	194.489	17.7069	0.000389	0.00415	Intersectin-1	BJ244836
TaAffx.52943.1.S1_at	69.0408	5.31006	2e-05	0.000244	Isoflavone reductase-like protein	CA698631
Ta.7626.3.S1_at	48.6834	4.94827	6.8e-05	0.000732	LETM1 and EF-hand domain-containing protein 1, mitochondrial	BI751920
Ta.23142.5.S1_x_at	35.8532	2.28294	2e-05	0.000244	Low molecular weight glutenin subunit	CD868513
Ta.16733.1.S1_at	2784.12	408.1	2e-05	0.000244	Lysosomal beta glucosidase-like	CA626026
TaAffx.114704.1.S1_at	34.0699	2.17978	0.000241	0.00293	MATH domain containing protein	CA729767
Ta.28695.6.S1_at	4086.03	332.36	2e-05	0.000244	Metallothionein-like protein 4A	BJ233199
Ta.9400.3.S1_x_at	1327.57	106.896	2e-05	0.000244	Metallothionein-like protein type 3	CA699028
Ta.25449.1.S1_s_at	84.621	5.24916	2e-05	0.000244	Mitochondrial glycoprotein	CD453603
TaAffx.78364.1.S1_at	53.5545	3.94824	2.3e-05	0.000244	Molybdopterin biosynthesis enzyme, MoeA-Plesiocystis pacifica SIR-1	CA733536
Ta.19858.1.A1_at	12.3609	0.955333	5.2e-05	0.000244	Monofunctional biosynthetic peptidoglycan transglycosylase	CA660602
Ta.12240.1.A1_at	38.697	3.02293	2e-05	0.000244	Monosiga brevicollis MX1	BQ171921
TaAffx.28462.5.S1_at	252.502	52.436	8.9e-05	0.000244	Multi-pass transmembrane protein	CA598123
Ta.5022.1.A1_at	128.133	15.7945	2e-05	0.000244	NADH dehydrogenase [ubiquinone] 1 alpha subcomplex subunit 9, mitochondrial	BQ237823
Ta.9945.1.A1_at	17.1476	1.14982	0.000865	0.000732	NADH dehydrogenase subunit 2	BJ243043
Ta.7522.2.A1_at	6.76705	0.687817	0.000774	0.000732	Nucleosome assembly protein 1-like protein 1	CA722227
Ta.14507.2.S1_at	329.005	48.2259	2e-05	0.000244	Nucleotide-binding protein 1	CA703226
Ta.10518.2.S1_at	17.7483	1.73171	3.5e-05	0.030273	Oxidoreductase aldo/keto reductase family	BJ317269
Ta.3441.1.S1_at	448.568	40.8391	2e-05	0.000244	Oxidoreductase/ transition metal ion binding protein	CA645421
TaAffx.37117.1.S1_at	10.6058	2.20246	0.000552	0.037598	P67-like superoxide-generating NADPH oxidase	BJ300830
Ta.6312.1.S1_at	57.7875	5.87363	2.7e-05	0.000244	Pentamidine resistance protein	BJ307686
Ta.14050.1.S1_at	246.749	36.1688	2e-05	0.000244	Pentatricopeptide	BQ805802
TaAffx.122522.1.S1_at	16.0682	1.14085	0.000241	0.010742	Pentatricopeptide (PPR) repeat-containing protein-like	AJ612065
TaAffx.29412.1.S1_s_at	39.1288	8.1257	0.000214	0.001221	Polygalacturonase precursor	CA643343
Ta.12679.1.A1_at	64.1978	9.8683	2e-05	0.000732	Probable transmembrane protein	CK214172
TaAffx.77616.1.S1_at	15.1954	1.12026	0.000101	0.000244	Protein FAR1-RELATED SEQUENCE 5	CA745263
Ta.25557.1.A1_at	62.9777	3.90659	2e-05	0.000732	Protein IQ-DOMAIN 1-like (protein kinase C (PKC) phosphorylation sites)	CK205677
TaAffx.65986.1.S1_at	8.62541	0.635898	0.000346	0.037598	Protein N-lysine methyltransferase METTL21A	BJ212881
Ta.25105.1.S1_s_at	333.04	89.4755	2e-05	0.000244	Protein RER1A-like	CD883986
Ta.25105.1.S1_x_at	163.77	10.1589	6.8e-05	0.001221	Protein RER1A-like	CD883986
TaAffx.52949.1.S1_at	27.9974	2.15333	0.000966	0.037598	Protein SRG1	CA698548
TaAffx.86317.1.S1_at	102.426	13.7963	3.5e-05	0.000244	Protein yippee-like	CA611222
Ta.1156.2.S1_at	47.116	1.35205	5.2e-05	0.000732	Protein-export membrane protein	BQ800831
Ta.24263.1.A1_at	25.7636	6.92172	0.000214	0.000732	PSF2 - Putative GINS complex subunit	BQ161019
Ta.593.2.S1_at	1562.94	158.86	2e-05	0.000244	Pyrophosphate-energized vacuolar membrane proton pump-like	BJ261474
Ta.29499.1.A1_at	27.7909	2.53017	0.000241	0.000732	Response regulator receiver domain containing protein	BE399168
Ta.22543.1.S1_x_at	161.583	13.7656	2e-05	0.000244	Response regulator receiver protein	CN009270
TaAffx.58820.2.S1_at	71.3028	5.48403	0.000147	0.000732	Retrotransposon protein	BJ268236
TaAffx.63968.1.A1_at	12.6143	0.929974	6.8e-05	0.00415	Retrotransposon protein	BJ322225
Ta.16258.1.S1_x_at	47.1629	6.9132	0.000307	0.000732	Ribosomal protein L3-A2-II	CA603517
TaAffx.11787.1.S1_at	76.2772	4.88018	2.3e-05	0.000244	Ribosomal RNA large subunit methyltransferase N	CA683860
TaAffx.128896.17.S1_s_at	356.805	43.8991	2e-05	0.000244	Ribulose bisphosphate carboxylase large chain precursor	CA671219
Ta.13768.1.S1_x_at	2128.22	311.957	2e-05	0.000244	RNA-directed DNA polymerase-like protein	CA611901
Ta.21926.1.S1_at	272.278	45.7144	0.000389	0.000244	rRNA 2'-O-methyltransferase fibrillarin 2	CD917473
Ta.6335.2.S1_at	13.1775	1.33938	2.7e-05	0.000732	Small RNA 2'-O-methyltransferase	BJ210227
Ta.11150.1.A1_at	49.0776	1.53126	0.000438	0.000244	SMC5 protein	BQ169496
TaAffx.109116.1.S1_at	53.6296	3.5961	0.000346	0.005859	TAK14	CA680014
Ta.6242.1.S1_at	18.9215	1.92322	2.7e-05	0.000244	TetR family-candidate division TM7 genomosp. GTL1	BJ300354
Ta.30937.1.A1_at	100.22	9.12434	0.000865	0.000244	Tetraspanin-18-like	AW448676
Ta.9956.1.A1_s_at	51.79	3.47274	0.000241	0.00293	Tetratricopeptide repeat containing protein	BJ235557
TaAffx.92366.1.S1_at	11.3379	1.52717	0.000492	0.001221	Thiamine-repressible mitochondrial transport protein THI74	BJ269075
Ta.776.1.A1_at	79.7123	8.10212	2e-05	0.000244	Thiamin-monophosphate kinase ThiL	BG907471
Ta.776.2.S1_at	21.0708	2.14168	0.000114	0.000732	Thiamin-monophosphate kinase ThiL	BG909026
Ta.15208.1.S1_at	74.1091	10.863	0.000273	0.00293	Thiosulfate sulfurtransferase 18-like	CA693533
Ta.5429.1.S1_at	309.764	31.485	2e-05	0.000244	Transmembrane protein 195	BJ282916
Ta.812.1.S1_x_at	1640.1	246.798	0.000241	0.000244	Tubulin alpha chain	U76558.1
Ta.5566.3.S1_a_at	113.876	11.5746	2.7e-05	0.00293	Tubulin alpha-1 chain	CA640220
TaAffx.55060.1.S1_s_at	19.5034	1.50004	0.000552	0.000244	U5 small nuclear ribonucleoprotein 200 kDa helicase	CA672434
Ta.23997.1.A1_at	103.083	6.56376	0.000865	0.00415	Ubiquitin	CA722382
Ta.8598.1.A1_at	100.567	15.1331	2e-05	0.000244	Ubiquitin carboxyl-terminal hydrolase 12	BQ162108
Ta.24234.1.A1_at	65.2115	17.5199	0.000114	0.000244	Ubiquitin carboxyl-terminal hydrolase 19	AJ610506
Ta.4825.1.S1_at	82.9128	13.1462	0.000273	0.000244	Ubiquitin carboxyl-terminal hydrolase isozyme L5	BJ275843
Ta.16280.1.S1_at	29.6493	4.34603	2e-05	0.000244	Vegetative cell wall protein	CA604058
TaAffx.35395.1.S1_at	21.4181	4.44779	3e-05	0.001221	WD domain, G-beta repeat domain containing protein	BQ608458
Ta.27562.1.S1_at	34.6706	2.15066	3e-05	0.000244	WD repeat-containing protein	AW448067
TaAffx.28791.1.S1_at	23.2764	4.83371	0.000389	0.00293	WD40-like Beta Propeller Repeat family protein	CD897134
No hit/Unknwon
Ta.10374.1.S1_at	214.603	15.3308	2e-05	0.000244	No hit	BJ245151
Ta.10518.1.A1_at	123.271	14.11	2e-05	0.000244	No hit	BJ322823
Ta.10674.1.A1_at	4.23293	0.10528	0.000618	0.01416	No hit	BQ166248
Ta.11325.3.S1_a_at	93.4999	5.7031	2e-05	0.000244	No hit	CA636846
Ta.11520.2.A1_a_at	109.258	3.5697	6e-05	0.000244	No hit	BJ250283
Ta.11576.1.A1_at	20.8361	1.18468	0.000865	0.030273	No hit	BQ170385
Ta.11884.1.A1_at	6.51364	0.285647	0.000865	0.00293	No hit	BQ170987
Ta.1196.1.A1_at	77.2157	5.50424	2e-05	0.000244	No hit	BQ171525
Ta.11970.1.A1_at	62.3676	8.76059	5.2e-05	0.001221	No hit	CA725158
Ta.12075.1.S1_at	18.1706	4.32572	3.5e-05	0.005859	No hit	BQ171526
Ta.14246.1.S1_at	28.7576	4.21533	2.3e-05	0.001221	No hit	BQ839092
Ta.14293.1.S1_x_at	62.7994	9.20522	2e-05	0.000244	No hit	CA714390
Ta.15879.1.S1_at	32.2303	4.72436	4.6e-05	0.000732	No hit	CA499568
Ta.16036.1.S1_at	28.8796	4.23322	0.000273	0.000244	No hit	CA595722
Ta.16111.1.A1_at	80.3412	11.7765	0.000307	0.000244	No hit	CA599384
Ta.16476.1.S1_at	22.4786	3.29495	0.000114	0.037598	No hit	CA606941
Ta.16779.1.S1_at	23.9053	3.50406	4e-05	0.001953	No hit	CA612489
Ta.18011.1.S1_at	21.6809	3.17801	0.000618	0.01416	No hit	CA611221
Ta.18103.1.S1_at	11.6476	1.70732	2.3e-05	0.023926	No hit	CA628887
Ta.18520.1.A1_at	162.1	23.7608	2e-05	0.000244	No hit	CA638165
Ta.18955.1.S1_at	31.4232	2.42859	0.00013	0.00415	No hit	CA644798
Ta.19207.1.S1_at	84.7994	6.55386	4e-05	0.018555	No hit	CA648745
Ta.24195.1.A1_at	45.8395	2.91882	2e-05	0.000244	No hit	BJ227014
Ta.24806.3.S1_at	768.525	206.474	5.2e-05	0.000244	No hit	BE418064
Ta.25042.1.A1_at	152.442	40.9554	0.000389	0.001953	No hit	CD454507
Ta.25284.1.S1_at	45.9615	2.85106	2.3e-05	0.023926	No hit	CD454089
Ta.25299.1.A1_at	30.5597	1.89566	2e-05	0.000244	No hit	CD454587
Ta.25318.1.A1_at	42.0008	2.60537	2e-05	0.000244	No hit	CD453664
Ta.25318.2.S1_at	11.6007	0.719605	6.8e-05	0.000732	No hit	BJ269085
Ta.25664.1.A1_at	135.463	8.40296	2e-05	0.000244	No hit	CD373771
Ta.25688.1.A1_at	16.5844	1.02876	0.000438	0.000732	No hit	CD373892
Ta.25732.1.A1_at	27.6595	1.71576	2e-05	0.000244	No hit	CD374088
Ta.25773.1.A1_at	23.1356	1.43513	2.7e-05	0.01416	No hit	CD373858
Ta.26113.1.A1_at	53.0665	3.29179	2e-05	0.000244	No hit	CD452753
Ta.26348.1.A1_at	10.587	0.656727	0.000273	0.005859	No hit	CD490785
Ta.28185.3.S1_at	81.5707	5.05994	2e-05	0.000244	No hit	CD902302
Ta.28744.1.S1_at	34.802	2.83081	2e-05	0.000732	No hit	CA595659
Ta.28835.2.S1_a_at	46.8344	3.80953	0.000101	0.001953	No hit	BJ274385
Ta.29571.1.A1_at	43.5306	3.96317	8.9e-05	0.00293	No hit	AL830357
Ta.30940.1.S1_at	19.8225	1.8047	0.000492	0.000732	No hit	CN011925
Ta.3264.1.A1_at	24.337	2.21572	2.7e-05	0.000244	No hit	CD373895
Ta.3333.1.A1_at	294.747	26.8347	4e-05	0.000732	No hit	BJ320392
Ta.3459.1.S1_at	301.035	27.4072	4e-05	0.000732	No hit	CK163812
Ta.3527.1.S1_at	78.2482	7.12396	3e-05	0.000244	No hit	BJ220212
Ta.4065.1.A1_at	177.379	28.1244	2e-05	0.000244	No hit	BJ230200
Ta.4127.1.S1_a_at	33.5068	5.31267	0.000389	0.000732	No hit	BJ242227
Ta.4523.2.A1_x_at	11.0938	1.75898	8.9e-05	0.000244	No hit	BJ224271
Ta.4558.1.S1_at	30.5972	4.85134	3.5e-05	0.000732	No hit	BJ267979
Ta.5597.1.S1_at	132.835	13.5016	3e-05	0.000244	No hit	BQ802441
Ta.6002.1.S1_at	41.4001	4.20799	2e-05	0.000244	No hit	BJ293878
Ta.6066.2.S1_a_at	85.8318	8.72411	2e-05	0.000244	No hit	BJ233908
Ta.611.2.S1_at	83.7575	8.51328	2.3e-05	0.000244	No hit	BG909122
Ta.6128.1.S1_at	59.3736	6.03485	2e-05	0.000244	No hit	BJ272552
Ta.6159.1.S1_at	16.0588	1.63225	7.8e-05	0.001953	No hit	CA685384
Ta.6186.1.S1_at	108.78	11.0566	2e-05	0.000244	No hit	BJ292534
Ta.6412.2.A1_a_at	21.0426	2.13881	2e-05	0.000244	No hit	BJ308741
Ta.6686.1.S1_at	72.7576	7.39522	7.8e-05	0.000732	No hit	BJ304061
Ta.6759.1.A1_at	60.1057	6.10926	3e-05	0.000244	No hit	BJ218734
Ta.7593.1.S1_at	59.8148	6.07969	2.3e-05	0.000244	No hit	BJ321585
Ta.7708.3.A1_a_at	37.017	3.76248	2e-05	0.000244	No hit	BJ307237
Ta.7745.1.S1_at	10.2116	1.03793	5.2e-05	0.018555	No hit	BJ272964
Ta.7774.1.A1_at	16.5657	1.68377	0.000147	0.001221	No hit	BQ160661
Ta.7869.1.A1_at	131.549	13.3709	2e-05	0.000244	No hit	BJ230175
Ta.7890.2.A1_a_at	61.1663	21.8465	0.000101	0.000732	No hit	BQ160858
Ta.7960.1.S1_at	54.418	19.4362	2e-05	0.000732	No hit	BQ161025
Ta.8367.3.S1_at	35.2713	5.30755	0.000114	0.000244	No hit	CA700384
Ta.8552.1.A1_at	104.472	15.7207	2e-05	0.000244	No hit	BQ162048
Ta.8733.3.S1_a_at	51.4146	7.73676	8.9e-05	0.000244	No hit	CA697474
Ta.9881.1.S1_at	19.6536	1.31786	2.3e-05	0.005859	No hit	BJ236027
TaAffx.107759.1.S1_at	73.9026	4.95549	0.000438	0.000732	No hit	CA695749
TaAffx.107943.1.S1_at	44.7977	3.00388	0.000966	0.000732	No hit	CA693044
TaAffx.108203.1.S1_at	27.8285	1.86602	6e-05	0.001953	No hit	CA690756
TaAffx.111425.2.S1_at	31.2448	1.99903	0.000552	0.001221	No hit	CA640991
TaAffx.111510.1.S1_at	75.6953	4.84295	0.000389	0.000244	No hit	CA638917
TaAffx.11288.1.A1_at	94.7012	6.05894	2e-05	0.000732	No hit	BJ215108
TaAffx.11320.2.S1_at	52.3719	3.35073	0.000214	0.001953	No hit	CA664171
TaAffx.12072.1.S1_x_at	35.7781	2.54025	2e-05	0.000244	No hit	BJ292791
TaAffx.120742.1.S1_at	30.0904	2.13642	3e-05	0.000732	No hit	BJ207959
TaAffx.12160.1.A1_at	41.0904	2.91742	0.000241	0.000732	No hit	BJ286243
TaAffx.121760.2.S1_at	41.1842	2.92409	3.5e-05	0.000244	No hit	CA600723
TaAffx.12620.1.A1_at	54.5306	3.87168	2e-05	0.000244	No hit	BJ255260
TaAffx.128617.2.A1_at	36.6885	2.60489	0.000552	0.000244	No hit	CA697927
TaAffx.129859.1.S1_x_at	41.2218	5.07168	2e-05	0.001221	No hit	CK208328
TaAffx.14310.1.S1_at	37.7772	4.64788	2e-05	0.000244	No hit	BJ322185
TaAffx.1966.1.S1_at	63.5502	7.81884	0.000189	0.000244	No hit	CA605710
TaAffx.20772.1.A1_at	5.00255	0.615484	2e-05	0.000732	No hit	CD892418
TaAffx.21383.1.S1_at	51.6023	6.34883	2e-05	0.000244	No hit	BJ321269
TaAffx.23084.1.S1_at	78.6048	9.67106	0.000214	0.010742	No hit	CD453428
TaAffx.24420.1.S1_at	25.9138	3.18827	5.2e-05	0.001953	No hit	CA719708
TaAffx.24911.1.S1_at	1177.83	144.913	2e-05	0.000244	No hit	CA710019
TaAffx.32462.1.S1_at	17.9172	3.72079	0.000273	0.005859	No hit	CA594668
TaAffx.32508.2.S1_at	11.2816	2.34279	0.000167	0.000244	No hit	CA593814
TaAffx.37842.1.A1_at	23.3609	2.87708	2e-05	0.000244	No hit	BJ262653
TaAffx.37849.1.A1_at	6.6732	0.821857	6.8e-05	0.000732	No hit	BJ262177
TaAffx.38307.1.S1_at	47.2192	5.81542	0.000101	0.001221	No hit	BJ239389
TaAffx.40989.1.A1_at	33.7696	4.15899	6e-05	0.000732	No hit	BJ237606
TaAffx.41889.1.A1_at	127.579	15.7124	2e-05	0.000244	No hit	BQ162734
TaAffx.419.2.S1_s_at	62.4897	7.6961	2e-05	0.000244	No hit	CA671129
TaAffx.65272.1.A1_at	36.4257	2.68544	0.000167	0.00415	No hit	BJ253121
TaAffx.65435.1.S1_at	77.563	5.71824	0.000692	0.005859	No hit	BJ246496
TaAffx.65701.1.A1_at	34.7738	2.56366	2e-05	0.000732	No hit	BJ237735
TaAffx.65722.1.S1_at	15.1203	1.11472	0.000101	0.000244	No hit	BJ230542
TaAffx.65725.1.A1_at	26.3737	1.94437	5.2e-05	0.000244	No hit	BJ230480
TaAffx.67678.1.S1_at	50.5605	3.72751	2e-05	0.000244	No hit	CA597534
TaAffx.70171.1.A1_s_at	3.529	0.260171	0.000147	0.037598	No hit	BQ169096
TaAffx.74960.1.S1_at	30.5972	2.25574	0.000774	0.046143	No hit	BJ288212
TaAffx.78552.1.S1_at	79.7686	36.9696	2e-05	0.000244	No hit	CA730941
TaAffx.8194.1.S1_at	9.19794	1.23893	8.9e-05	0.046143	No hit	CA632105
TaAffx.93463.1.S1_at	6.18514	0.653772	0.000189	0.000732	No hit	BJ209864
TaAffx.93984.1.S1_at	52.0904	5.50597	6e-05	0.000732	No hit	CA688227
TaAffx.94052.1.A1_at	11.488	1.21429	2e-05	0.001221	No hit	BG906678
TaAffx.97579.1.S1_at	49.6125	5.24406	4.6e-05	0.000732	No hit	BE429165
Ta.10125.2.S1_a_at	64.3011	5.40867	2e-05	0.000244	Unknown	BJ228868
Ta.10147.1.S1_x_at	84.1517	12.7639	2.3e-05	0.001221	Unknown	CD920859
Ta.10217.1.A1_at	84.6867	4.05882	2e-05	0.000244	Unknown	BQ170754
Ta.10217.3.S1_at	19.3344	1.43187	2e-05	0.018555	Unknown	CA705537
Ta.11560.1.S1_x_at	87.0238	1.21791	4e-05	0.000244	Unknown	CA643448
Ta.11560.3.S1_a_at	70.1202	6.88188	2.3e-05	0.000732	Unknown	CA639569
Ta.12102.3.S1_at	218.667	15.6299	2e-05	0.000244	Unknown	CA594205
Ta.12181.1.A1_at	52.4376	3.29436	0.000346	0.000732	Unknown	BQ171749
Ta.12181.2.S1_x_at	56.9146	4.70123	5.2e-05	0.023926	Unknown	CA596842
Ta.12409.1.A1_at	443.566	68.1836	2e-05	0.000244	Unknown	BQ172260
Ta.18055.1.S1_at	118.09	17.3098	2e-05	0.000244	Unknown	CA627809
Ta.18686.1.A1_at	70.1296	5.42008	2e-05	0.000244	Unknown	CK169065
Ta.1942.2.S1_at	57.0178	4.40672	2e-05	0.000244	Unknown	BJ224927
Ta.1948.2.S1_a_at	48.2235	3.72703	0.000618	0.000244	Unknown	CA645347
Ta.20875.2.S1_a_at	158.552	12.2539	2e-05	0.000244	Unknown	CA697196
Ta.25757.1.A1_at	128.987	8.00124	2e-05	0.000732	Unknown	CD373781
Ta.26032.1.S1_at	43.1552	2.67698	2e-05	0.000244	Unknown	CD454807
Ta.26288.2.S1_at	31.2261	1.93699	0.000189	0.000732	Unknown	CA614972
Ta.28185.2.S1_x_at	383	23.758	2e-05	0.000244	Unknown	CD869435
Ta.28251.1.S1_at	255.872	15.8721	6.8e-05	0.00293	Unknown	CA679853
Ta.28667.1.S1_at	244.149	19.8592	2e-05	0.000244	Unknown	CA681371
Ta.28759.1.A1_at	19.2312	1.56427	6e-05	0.000244	Unknown	CD885993
Ta.30191.1.A1_s_at	638.656	58.1452	2e-05	0.000244	Unknown	CK214819
Ta.3441.2.S1_a_at	277.168	25.2342	2e-05	0.000244	Unknown	BQ838650
Ta.3658.2.A1_at	44.3378	4.03665	5.2e-05	0.000244	Unknown	BJ221591
Ta.4903.1.A1_at	55.4598	6.83632	0.000214	0.000732	Unknown	BJ273589
Ta.4935.3.S1_a_at	22.0281	2.71532	0.000114	0.010742	Unknown	CA710074
Ta.4961.1.S1_at	18.3302	2.25949	2e-05	0.000732	Unknown	BJ269643
Ta.5212.1.A1_s_at	66.5349	6.76274	2.7e-05	0.01416	Unknown	BJ278621
Ta.5279.3.S1_x_at	51.302	5.21443	2e-05	0.001953	Unknown	BJ279271
Ta.5394.1.S1_at	30.25	3.07467	0.000101	0.000732	Unknown	BJ287356
Ta.7347.2.S1_a_at	76.8309	7.80925	3e-05	0.000732	Unknown	CA662682
Ta.7694.1.S1_s_at	120.681	12.2662	2e-05	0.000732	Unknown	CA661819
Ta.7773.1.S1_x_at	158.786	16.1394	2e-05	0.000244	Unknown	CA611066
Ta.7839.1.A1_at	51.8651	5.27167	5.2e-05	0.000244	Unknown	CA612378
Ta.7926.1.A1_at	540.839	193.169	2e-05	0.000244	Unknown	CD452368
Ta.7937.1.A1_at	36.2474	12.9463	2e-05	0.000244	Unknown	BQ160972
Ta.8819.2.S1_a_at	58.4538	8.79601	5.2e-05	0.000244	Unknown	BJ296785
TaAffx.119277.1.S1_at	26.7022	1.89586	0.000438	0.000244	Unknown	BJ279783
TaAffx.120582.1.A1_at	30.9351	2.1964	2e-05	0.000244	Unknown	BJ214695
TaAffx.120749.1.S1_at	9.44196	0.670381	6.8e-05	0.010742	Unknown	BJ207116
TaAffx.131416.1.S1_at	42.6578	5.24835	0.000241	0.005859	Unknown	CA664238
TaAffx.15392.2.A1_at	104.284	12.8305	2e-05	0.000244	Unknown	BJ215031
TaAffx.16664.1.A1_at	42.2354	5.19639	8.9e-05	0.000244	Unknown	CK205523
TaAffx.38667.1.S1_at	82.4529	10.1547	2e-05	0.000244	Unknown	BJ222327
TaAffx.43307.1.S1_at	5.30289	0.653093	0.000966	0.023926	Unknown	BQ801767
TaAffx.51739.2.S1_at	13.5998	1.04599	5.2e-05	0.000732	Unknown	BJ212621
TaAffx.55074.1.S1_s_at	408.079	31.3861	2e-05	0.000244	Unknown	CA672254
TaAffx.59900.1.S1_at	16.8191	1.23997	0.000214	0.001953	Unknown	CA593773
TaAffx.61040.1.S1_at	8.13736	0.599916	0.000438	0.00293	Unknown	BG906589
TaAffx.65750.1.S1_at	33.4692	2.46748	0.00013	0.000244	Unknown	BJ228652
TaAffx.74583.1.S1_at	36.5571	2.69513	2.7e-05	0.000244	Unknown	CA736755
TaAffx.86629.1.S1_at	198.948	26.7975	0.000101	0.000244	Unknown	AJ612548
TaAffx.92377.1.S1_at	71.0212	9.56628	2e-05	0.000244	Unknown	BJ268677
TaAffx.98498.2.S1_at	18.7995	1.98711	0.000389	0.001953	Unknown	BJ258094

## Sheet: B
Table S2 Function annotation and functional categories for differentially expressed transcripts with excel format
B:442 Function annotation for down-regulated transcripts only in SI35 vs SM35.
Probe Set ID
Chlorophyll biosynthesis and chloroplasts related	Fold change	STDEV	p-value	FDR	Functions	Acession Number
Ta.18968.1.S1_s_at	46.5394	6.28297	0.000214	0.000732	Serine hydroxymethyltransferase 1	BJ262788
Ta.18968.2.S1_x_at	68.0148	9.18222	2e-05	0.000244	Serine hydroxymethyltransferase 1	CK166040
Ta.28223.1.S1_a_at	130.879	12.9267	2e-05	0.000244	Chlorophyll a/b binding protein precursor	CA708440
Ta.29587.1.A1_at	2.51012	0.275033	0.000114	0.046143	Chlorophyll a/b-binding protein 3B precursor	BG907132
Ta.29587.3.A1_at	95.2171	10.4329	2.3e-05	0.00415	Chlorophyll a-b binding protein 1C, chloroplastic	CA598865
Ta.29587.2.S1_x_at	307.024	33.6407	0.000189	0.00415	Chlorophyll a-b binding protein 3C, chloroplastic	BG907131
Ta.28496.1.A1_x_at	294.762	29.1792	2e-05	0.000244	Chlorophyll a-b binding protein, chloroplastic	BQ172277
Ta.3249.3.A1_at	1017.08	185.382	2e-05	0.000244	Chlorophyll a-b binding protein, chloroplastic	CK211276
Ta.3249.2.S1_x_at	858.571	156.491	2e-05	0.000244	Chlorophyll a-b binding protein, chloroplastic	CK215785
Ta.29460.2.S1_at	16.1856	1.77346	0.000114	0.000244	50S ribosomal protein 6, chloroplastic	CA619094
Ta.5716.1.S1_at	64.0358	6.5584	2e-05	0.001221	Ribosome biogenesis regulatory protein homolog	CD933841
TaAffx.51156.1.S1_at	5.69889	0.409158	2.3e-05	0.037598	Ribosome production factor 2	CA730217					Ta.29587.1.A1_at	Ta.29587.1.A1_at
Ta.14417.1.S1_at	51.3737	13.5495	2e-05	0.000732	5'-adenylylsulfate reductase 1, chloroplastic	BJ322545					Ta.9718.1.S1_at	Ta.9718.1.S1_at
Ta.3.1.S1_at	17.515	1.91912	2e-05	0.000244	Beta-amylase	BJ265463					Ta.12042.1.S1_at	Ta.12042.1.S1_at
Ta.4494.1.S1_x_at	16.2693	1.50925	2e-05	0.000732	Beta-amylase 1, chloroplastic	BE516748
Ta.10909.1.S1_x_at	88.2817	7.18813	6e-05	0.008057	Carboxyl-terminal-processing peptidase 3, chloroplastic	CD883155
Ta.9530.1.S1_at	22.6375	4.70663	0.000966	0.01416	Glucose-6-phosphate/phosphate translocator 2, chloroplastic	CD894205
TaAffx.8262.1.S1_x_at	40.7104	3.53949	2e-05	0.00293	Glutamyl-tRNA reductase 1, chloroplastic	CA629051
Ta.19476.1.S1_at	41.2961	5.5751	2e-05	0.000244	Glutathione synthetase, chloroplastic	CA652374
TaAffx.51335.1.S1_at	11.2026	0.804298	2e-05	0.046143	Nudix hydrolase 14, chloroplastic	CA727284
Ta.1426.3.S1_x_at	87.1289	22.9796	2.3e-05	0.000732	Photosynthetic NDH subunit of lumenal location 2, chloroplastic	CA619397
Ta.39.1.S1_a_at	12.03	1.75385	6e-05	0.00415	Starch branching enzyme-I	AF076679.1
TaAffx.128712.5.A1_s_at	22.8421	1.8665	0.000101	0.000244	Photosystem II reaction center protein Z	CA680108
Ta.12042.1.S1_at	44.4941	9.2509	2.3e-05	0.000244	Photosystem II light harvesting complex gene B1B2	CA623997
Ta.9718.1.S1_at	112.602	9.7582	2e-05	0.000244	Heat shock protein 21, HSP21	AJ603283
TaAffx.129340.1.S1_at	94.65	4.36623	4.6e-05	0.000732	Photosystem II stability/assembly factor HCF136, chloroplastic	CA737892
Hormone signaling-related
Ta.9345.1.S1_at	7.32582	0.921392	7.8e-05	0.00293	Gibberellin receptor GID1L2	BQ161062
Ta.29817.3.A1_at	24.0227	2.63217	0.000147	0.030273	Gibberellin receptor GID1L3	CA659034
Ta.26922.1.S1_at	10.5425	0.649636	0.000966	0.037598	Auxin-induced protein	BJ230821
Ta.20938.1.A1_a_at	494.465	53.6649	2e-05	0.000244	Auxin-induced protein 5NG4	BQ169082
Ta.9986.1.A1_at	30.5583	6.35347	0.000101	0.000732	Auxin-independent growth promoter protein	CD911885
Ta.20938.2.A1_x_at	200.038	21.7103	0.000692	0.000244	Auxin-induced protein 5NG4	CA624118
Ta.30826.1.S1_at	18.1751	3.28188	4e-05	0.001221	Jasmonate-induced protein	CN009680
Ta.30827.1.A1_x_at	188.324	34.0056	2e-05	0.000244	Jasmonate-induced protein	CK216117
Ta.1207.1.S1_s_at	13.2014	1.14404	0.00013	0.037598	12-oxophytodienoate reductase 3, OPR3 (JA)	CA650490
ROS-related
Ta.27096.1.S1_at	236.63	14.5813	2e-05	0.000244	Glutathione S-transferase GSTF1	CK196245
Ta.28354.1.S1_at	60.1591	5.94181	2e-05	0.000244	Glutathione S-transferase GSTU6	BJ267628
Ta.14483.1.S1_x_at	37.1683	9.80288	3.5e-05	0.001953	Glutathione S-transferase GSTU6	CA652948
Ta.23079.2.S1_at	205.82	23.1705	2e-05	0.000732	L-ascorbate peroxidase 1, cytosolic	BJ229345
Ta.5385.1.S1_at	120.857	29.5127	2.3e-05	0.000244	Peroxidase 3	X85228.1
Ta.12472.1.S1_x_at	204.258	15.421	2e-05	0.000732	Peroxidase 54	CD876924
TaAffx.82031.1.S1_s_at	94.7708	8.23968	2e-05	0.00415	Peroxidase 54	CA678575
Ta.13307.1.S1_x_at	38.9347	8.3559	0.000438	0.000244	Peroxidase 9	CK195044
Ta.14520.3.S1_a_at	12.4297	6.19422	0.000189	0.000244	External alternative NAD(P)H-ubiquinone oxidoreductase B1, mitochondrial-like	CA746132
Ta.19280.1.A1_at	17.9892	2.4286	2e-05	0.005859	Mitochondrial saccharopine dehydrogenase-like oxidoreductase	CA649535
Ta.10587.1.A1_at	4.67625	0.380753	4.6e-05	0.023926	FAD binding domain containing protein	BQ166051
Ta.4137.1.S1_at	62.9016	5.83518	6.8e-05	0.001953	FAD-binding and arabino-lactone oxidase domains containing protein	CA607905
TaAffx.110856.1.S1_at	8.98993	0.734599	0.000865	0.001953	FAD synthase	CA652894
Ta.4850.1.A1_at	40.0131	9.88818	4.6e-05	0.000732	Cytokinin oxidase/dehydrogenase 3	BG905091
Defense-related
Ta.24150.1.S1_at	6.91676	1.23835	2e-05	0.01416	Glutathione-S-transferase 19E50	AY064481.1
Ta.1019.2.A1_a_at	9.12938	0.702591	0.000273	0.030273	Glutathione S-transferase domain	CK205292
Ta.8440.1.S1_at	12.03	0.510197	0.000346	0.001221	Lipoxygenase	CK159567
Ta.1967.1.S1_x_at	41.8725	5.65292	2e-05	0.000244	Lipoxygenase 2.1, chloroplastic	CK152466
Ta.1967.2.A1_x_at	66.2764	8.94752	5.2e-05	0.000732	Lipoxygenase 2.1, chloroplastic	AJ614579
Ta.7830.1.S1_at	81.9599	8.18962	3e-05	0.000732	Seed lipoxygenase-3	AJ613758
Ta.351.2.S1_x_at	142.091	25.8988	2e-05	0.000244	Cold acclimation induced protein 2-1	CA673444
TaAffx.3462.1.S1_at	195.854	14.0615	2.3e-05	0.000244	Cold acclimation induced protein 2-1	CK215505
Ta.23322.3.S1_at	6.68435	1.19674	7.8e-05	0.001953	Thaumatin-like protein TLP8	CA694741
Ta.21342.1.S1_x_at	20.2111	2.26129	2e-05	0.005859	Chitinase 3	AB029936.1
Ta.2278.1.S1_x_at	13.0712	3.032	4e-05	0.001221	Chitinase 5	CK199734
Ta.2278.3.S1_x_at	17.1246	1.92782	0.000273	0.005859	Chitinase 5	CD490414
Ta.2278.2.S1_a_at	14.4192	3.34469	2.7e-05	0.000732	Chitinase 5	CK196331
Ta.30501.1.S1_at	50.7973	9.17247	2e-05	0.000244	Chitinase 8	CK205943
Ta.221.1.S1_at	11.7139	1.31059	0.000389	0.010742	Chitinase II precursor	AF112963.1
Ta.224.1.S1_at	13.6197	2.68704	0.000438	0.010742	Chitinase IV precursor	AF112966.1
Ta.28235.1.A1_s_at	6.12654	0.605108	2e-05	0.00415	Heat shock protein 90	BJ214932
Ta.223.1.S1_at	6.63786	1.43312	0.000552	0.010742	Beta-1,3-glucanase precursor	AF112965.1
Ta.4601.2.S1_at	4.5554	1.12575	2.3e-05	0.046143	Beta-glucosidase 1a	BJ310258
TaAffx.83369.1.S1_at	66.0253	5.74046	7.8e-05	0.010742	Beta-glucosidase 5-like	CA658313
Ta.4035.2.S1_at	65.3002	9.52013	2e-05	0.000244	Beta-glucosidase 6	BE517240
Ta.10192.1.A1_at	67.7452	5.21363	4.6e-05	0.000732	Bowman-Birk type trypsin inhibitor	AJ615623
Ta.24947.1.S1_at	7.00043	0.237983	2e-05	0.008057	Endo-beta-1,3-glucanase	BJ294249
Ta.12953.1.S1_at	217.971	46.7795	0.000346	0.000244	Endo-1,3;1,4-beta-D-glucanase	CA728255
Ta.7993.1.A1_at	8.34846	0.834197	2e-05	0.030273	NPR1-like 1	BQ161094
TaAffx.37806.1.A1_at	83.4195	5.98919	2e-05	0.000244	NBS-LRR resistance-like protein	BJ264535
Ta.20421.1.S1_at	109.227	14.746	2e-05	0.000732	Glucan 1,3-beta-glucosidase	CD864906
Ta.21069.1.S1_a_at	117.157	12.7152	2e-05	0.000244	Glucan 1,3-beta-glucosidase	CA609019
Ta.21069.3.S1_x_at	202.111	21.9353	0.000389	0.000732	Glucan 1,3-beta-glucosidase A	CA640631
Ta.21069.2.S1_a_at	321.444	34.8866	2e-05	0.000244	Glucan 1,3-beta-glucosidase A	CA743201
Ta.22562.1.S1_at	26.5514	5.23835	2e-05	0.008057	Glucan endo-1,3-beta-glucosidase 13	CK196199
Ta.12098.1.S1_at	27.9738	2.42424	4e-05	0.000244	Glucan endo-1,3-beta-glucosidase GVI	CA648355
Ta.1345.2.S1_x_at	107.07	22.9787	4e-05	0.00293	14 kDa proline-rich protein DC2.15	BQ166189
Ta.1345.3.S1_x_at	284.768	61.115	2e-05	0.000244	14 kDa proline-rich protein DC2.15	CK213960
Ta.28139.1.S1_at	41.6028	4.10904	2.7e-05	0.000244	14 kDa proline-rich protein DC2.15	CK216349
Ta.1345.1.S1_x_at	394.451	84.6544	2e-05	0.000244	Proline-rich protein DC2.15	CK212819
Ta.21386.1.S1_at	230.791	25.8218	3e-05	0.000732	LTPL154 - Protease inhibitor/seed storage/LTP family protein precursor	CA676334
Ta.21646.1.S1_x_at	19.802	2.21552	2e-05	0.046143	LTPL17 - Protease inhibitor/seed storage/LTP family protein precursor	CA686121
Ta.18647.1.S1_s_at	85.9203	11.5995	2e-05	0.00293	Lipid transfer protein	BJ279325
Ta.9226.1.S1_at	56.0221	7.04607	2e-05	0.00293	Pathogenesis-related protein 4a	CD915938
Ta.62.1.S1_x_at	63.5338	6.08444	2e-05	0.000244	Pathogenesis-related protein 1-2	BM136002
Ta.9225.1.S1_x_at	7.06551	0.888652	0.000552	0.046143	Wali	BJ290133
Ta.9290.1.S1_at	139.553	17.552	2e-05	0.000244	Heavy metal-associated domain containing protein	CD865398
TaAffx.6177.1.S1_at	4.13704	0.297079	4.6e-05	0.008057	Disease resistance protein RGA1	CA690449
TaAffx.92454.1.A1_at	6.27529	0.553181	5.2e-05	0.023926	Disease resistance protein RPP13	BJ265245
TaAffx.109711.1.S1_at	9.39899	0.911078	8.8e-05	0.037598	Disease-resistant protein	CA670405
Ta.28058.1.S1_at	19.2628	1.90255	2e-05	0.001953	Abscisic stress-ripening protein 2	CK193812
TaAffx.92272.1.A1_s_at	92.7162	8.17314	2e-05	0.000244	Calcium permeable stress-gated cation channel 1-like	BJ272860
TaAffx.113125.1.S1_at	6.54489	0.534806	0.000774	0.030273	Cadmium tolerance factor	CA617817
TaAffx.128796.1.S1_at	42.9323	3.50815	6e-05	0.000244	Universal stress protein A-like protein	CK196726
Ta.21135.1.S1_at	153.777	17.2052	2e-05	0.000244	Universal stress protein A-like protein	CA642744
Ta.1165.1.A1_at	89.0347	7.71585	2e-05	0.000244	Cold-responsive protein COR14a	AF207545.1
Ta.30583.1.S1_at	6.35896	1.14824	0.000241	0.037598	Salt tolerance-like protein	BQ166648
TaAffx.124247.1.S1_at	37.596	3.0721	0.000307	0.01416	Late embryogenesis abundant protein Lea5	BE217039
Ta.12666.1.S1_at	11.2304	0.847871	0.000438	0.008057	Late embryogenesis abundant protein Lea5	BI479961
TaAffx.32294.1.S1_at	7.41879	1.13646	0.000618	0.00415	DEHYDRATION-INDUCED 19	BJ298631
Ta.6390.1.A1_at	9.30602	0.891209	0.000389	0.030273	DEHYDRATION-INDUCED 19 homolog 6-like	BJ307139
Ta.27457.3.S1_x_at	1518.96	93.5998	2e-05	0.000244	Metallothioneine type 2	CA729143
Ta.27457.4.S1_x_at	147.623	9.09663	0.000114	0.000732	Metallothioneine type 2	BJ254483
Ta.27457.6.S1_x_at	483.513	29.7945	0.000114	0.001953	Metallothioneine type 2	BJ286831
Ta.27457.7.S1_x_at	618.558	61.0939	2e-05	0.000244	Metallothioneine type 2	CD861404
Ta.27457.8.S1_x_at	1206.99	119.213	2e-05	0.000244	Metallothioneine type 2	BJ264173
Ta.16230.1.S1_x_at	1000.66	81.0512	2e-05	0.000244	Metallothioneine type2	CA602965
Ta.27494.1.S1_at	76.1588	7.52207	2e-05	0.001221	Metal tolerance protein 1	BT009341.1
Ta.10389.1.S1_at	55.3992	4.26348	2e-05	0.000244	Alcohol dehydrogenase (NADP+) A	CD373448
Ta.10389.2.S1_at	11.9649	0.92081	2e-05	0.030273	Alcohol dehydrogenase (NADP+) A	CD920002
Ta.22794.1.S1_at	272.998	30.7332	2e-05	0.000244	SKP1-like protein 1A	BJ235386
Ta.30495.1.A1_s_at	9.52914	1.72068	2e-05	0.018555	C-repeat binding factor (cold stress responsive)	CK214893
Ta.27661.1.S1_at	68.3216	6.74801	2e-05	0.000244	17.9 kDa class I heat shock protein	AJ614980
Transcription factor
TaAffx.56153.1.S1_at	14.726	1.73382	0.000147	0.046143	Myb family transcription factor APL	CA656635
Ta.25919.1.S1_at	39.3066	2.4221	2e-05	0.000244	Myb-related protein MYBAS2	BT009536.1
Ta.25545.1.S1_at	8.05096	0.273696	4.6e-05	0.018555	Myb/SANT domain protein	CD452407
Ta.21281.1.S1_at	9.69648	1.08488	2e-05	0.00293	PDR-type ABC transporter	BQ162027
Ta.847.1.S1_x_at	47.7108	2.02344	0.000101	0.000244	ABC transporter B family member 4	BQ168917
Ta.3765.1.S1_a_at	13.2014	1.92463	8.8e-05	0.001953	ABC transporter E family member 2-like	CA705000
TaAffx.111825.1.S1_at	17.5615	1.43501	0.000346	0.037598	ABC-2 type transporter	CA632653
Ta.17530.1.S1_at	177.372	14.3667	2e-05	0.000244	GRF zinc finger family protein	CA621560
Ta.23463.1.S1_at	127.523	22.8312	2e-05	0.000244	GRF zinc finger family protein	BQ169194
Ta.1397.1.A1_at	235.951	62.2304	2e-05	0.000244	Calmodulin-binding transcription activator 2	BU099911
Ta.932.1.S1_at	53.9675	6.78766	0.000774	0.030273	Zinc-binding alcohol dehydrogenase domain-containing protein 2	CA604278
Ta.13267.1.S1_at	53.2052	11.4185	0.000114	0.023926	ERF-related protein	CK592784
Ta.17523.2.S1_at	30.391	2.4616	0.00013	0.023926	MADS-box transcription factor 56	CA621507
Ta.26917.1.S1_at	85.1394	5.24636	2e-05	0.000732	MADS-box transcription factor TaAGL41	CD452828
Ta.24098.1.S1_at	11.4908	2.05725	0.000346	0.001953	Transcription factor GAMYB	AJ615787
Ta.27564.1.S1_at	5.73608	0.566543	2.3e-05	0.023926	Transcription initiation factor IIA subunit 2	CK193558
Ta.608.2.S1_at	9.51985	0.975	0.000214	0.010742	DNA-directed RNA polymerase II subunit rpb4	CK169853
TaAffx.7104.1.S1_at	5.19687	0.451833	2e-05	0.035645	DNA-directed RNA polymerase III subunit RPC8	CA668402
Ta.7783.1.S1_at	22.1355	2.21183	5.2e-05	0.005859	Replication protein A 70 kDa DNA-binding subunit	BQ160675
Ta.7378.14.S1_at	45.6748	4.56393	3.5e-05	0.000244	Histone H2B.2	BJ307788
Ta.7378.28.S1_x_at	48.8822	4.88442	0.000189	0.005859	Histone H2B.2	BJ229643
Ta.7378.6.S1_at	27.9181	2.78964	2.7e-05	0.00415	Histone H2B.2	BJ255915
Ta.27101.7.S1_at	30.6978	1.89162	0.000114	0.01416	Histone H3	BJ221566
TaAffx.7973.1.S1_at	8.11604	0.705635	2e-05	0.010742	Calcium-transporting ATPase 4, endoplasmic reticulum-type	CA606605
Ta.12133.1.A1_at	70.5064	5.25638	2e-05	0.001953	TRANSPARENT TESTA 12	BQ171656
Ta.25263.1.A1_at	10.3473	0.35176	0.000774	0.018555	Splicing factor 3A subunit 3	CD454496
Ta.10480.1.S1_a_at	163.278	12.5658	4e-05	0.00293	Ribonuclease 1	AF495872.1
Ta.22573.1.S1_at	75.0804	17.4157	0.000114	0.000244	Transcriptional regulator	CA632756
TaAffx.408.1.A1_at	48.0083	3.4468	4.6e-05	0.008057	Transcriptional regulator, LysR family	BJ240386
Ta.21340.1.S1_a_at	9.23165	1.03287	2e-05	0.005859	Transcriptional regulator, XRE family	CA683606
Ta.28002.1.A1_at	47.4319	4.68477	2e-05	0.000244	Glycosyl transferase protein, family 1	CK158750
Signal transduction
Ta.1684.2.S1_a_at	11.0073	0.891566	2e-05	0.037598	Nucleoside diphosphate kinase 4, chloroplastic	CA648929
TaAffx.50206.1.S1_at	87.7146	6.29756	2e-05	0.000732	Uridine kinase-like protein 1, chloroplastic	CA744337
TaAffx.71395.1.S1_at	35.9411	3.12484	2.3e-05	0.000244	CBL-interacting protein kinase 21	AJ611418
Ta.10236.2.S1_at	6.59138	0.507268	0.000389	0.023926	Cysteine-rich receptor-like protein kinase 23	BJ278388
TaAffx.97191.1.S1_at	35.1323	3.09699	2e-05	0.00415	Cysteine-rich receptor-like protein kinase 29	AJ613899
Ta.10236.1.A1_at	6.59138	0.507268	0.000389	0.023926	Cysteine-rich receptor-like protein kinase 41	CK205521
Ta.10555.1.A1_at	4.07197	0.313376	4e-05	0.01416	Cysteine-rich receptor-like protein kinase 6	BQ165982
Ta.5029.1.S1_at	8.82259	2.18027	8.8e-05	0.000732	Cysteine-rich receptor-like protein kinase 6	CD452891
Ta.13138.1.S1_at	207.019	44.4291	0.000241	0.018555	EF hand family protein	BQ804243
TaAffx.27177.1.S1_at	5.671	0.86872	2e-05	0.01416	LRR receptor-like serine/threonine-protein kinase	CA680302
TaAffx.70172.1.A1_at	4.40665	0.383128	0.000346	0.037598	LRR receptor-like serine/threonine-protein kinase	BQ169093
Ta.12205.1.A1_at	67.0387	4.99786	8.8e-05	0.001221	Protein kinase	BQ171818
TaAffx.129414.2.S1_at	24.8873	1.14806	0.000101	0.000732	Receptor-like protein kinase	CA670504
Ta.22638.1.A1_at	57.2028	13.2688	4e-05	0.000244	Resistance-related receptor-like kinase	AY327452.1
Ta.26080.1.A1_s_at	12.2066	0.75218	0.000492	0.018555	Serine/threonine-protein kinase HT1	BJ309658
Ta.650.1.A1_at	14.6423	1.40225	0.000865	0.046143	Xylulose kinase	BG906842
TaAffx.50254.2.A1_at	19.1234	1.37298	0.000389	0.00415	Sensor protein	CA657518
TaAffx.85073.1.S1_at	134.905	11.7291	2.3e-05	0.000244	Serine/threonine protein kinase	CA601190
TaAffx.117361.3.S1_s_at	9.22235	0.753591	0.000774	0.037598	Calmodulin-interacting protein 111	BJ266877
Ta.5511.1.S1_at	59.0993	6.05281	2e-05	0.000244	Calmodulin-like protein 6	CK215160
Ta.1688.1.S1_at	49.8119	4.03464	2e-05	0.005859	UDP-Glc glucosyltransferase	CA630327
Ta.19608.2.S1_at	154.4	20.8445	5.2e-05	0.001221	UDP-Glc glucosyltransferase	CK211984
TaAffx.15120.1.S1_at	7.24215	0.334082	0.000307	0.046143	UDP-glycosyltransferase 73C5	BG905834
Ta.7963.2.S1_x_at	46.4743	4.64382	2.3e-05	0.000244	Dirigent protein 1-like	CK215257
Ta.29487.1.S1_x_at	5.73608	0.628502	0.000214	0.046143	Dirigent protein 21-like	CD867755
TaAffx.28302.2.S1_at	8.2276	1.26036	0.000966	0.01416	Dirigent protein 22-like	CA695754
Ta.25384.1.S1_at	10.7098	0.364086	2e-05	0.000244	Dirigent protein 22-like	CD879872
TaAffx.1074.1.S1_at	7.53964	0.730845	2.7e-05	0.023926	EF-hand calcium-binding protein	CK212638
Ta.21335.1.S1_a_at	196.542	21.9899	3e-05	0.000244	Luminal-binding protein 4	BJ321089
Ta.11559.1.A1_at	13.8614	1.20125	6.8e-05	0.008057	Endonuclease/exonuclease/phosphatase (intracellular signalling)	BQ170353
Growth
Ta.9460.1.A1_at	18.5749	3.86195	0.000189	0.001953	Cell wall protein-related	BJ318172
Ta.4048.1.S1_at	8.59017	0.796882	0.000774	0.005859	Laccase-4	BJ275846
TaAffx.55889.1.S1_at	7.26074	0.85487	0.000273	0.001953	MACPF domain-containing protein (involved in a variety of membrane-damaging events)	CA659863
Ta.2534.1.S1_at	31.5066	1.07108	2e-05	0.018555	Bark storage protein A-like	BJ307067
Transport
Ta.27312.1.S1_x_at	190.918	11.7645	2e-05	0.000244	Ammonium transporter 1-1	BT009318.1
Ta.28479.1.S1_at	52.9356	5.24022	2e-05	0.000244	Lysine histidine transporter 1-like	BJ286275
Ta.14700.1.S1_at	102.812	51.2355	2e-05	0.000244	Nitrate/chlorate transporter	CD879083
Ta.4508.1.S1_a_at	139.488	12.9399	8.8e-05	0.000244	Organic cation/carnitine transporter 7-like	BJ275570
Ta.4508.3.S1_a_at	28.4666	2.64075	0.00013	0.000244	Organic cation/carnitine transporter 7-like	BJ267436
TaAffx.119486.1.S1_at	11.8254	0.966298	2e-05	0.000244	Organic cation/carnitine transporter 7-like	BJ270568
Ta.428.1.S1_at	297.207	27.5709	2.7e-05	0.001221	Silicon transporter	CK155078
Ta.23833.3.S1_x_at	276.745	49.5472	4e-05	0.000244	Aquaporin PIP1-5 (water transport activity)	BJ231263
Ta.5891.1.S1_x_at	32.2503	3.303	2e-05	0.000244	Major facilitator superfamily antiporter	CA695564
Metabolism
TaAffx.93151.1.A1_at	10.0312	0.88427	0.000346	0.00415	Anthocyanidin 5,3-O-glucosyltransferase	BJ228434
Ta.30944.1.S1_s_at	22.777	4.11284	2e-05	0.018555	Glutathione transferase F2	AJ440791.1
Ta.14632.1.S1_at	15.8044	7.87597	0.000438	0.01416	Glutathione transferase F3	AJ440792.1
Ta.23704.1.S1_s_at	147.744	26.4514	2e-05	0.000244	Glutathione transferase F6	AJ440795.1
TaAffx.16054.1.A1_at	11.8161	0.545082	0.000189	0.005859	ATP synthase F0F1 subunit delta	BG607284
Ta.22468.1.S1_at	12.6714	2.49995	6e-05	0.001221	ATP synthase subunit 4 (mitochondrion)	CA648119
Ta.1875.1.S1_at	48.6219	6.56411	2e-05	0.000244	Cytochrome P450	BE446394
Ta.4041.1.S1_at	45.7864	6.67521	4e-05	0.005859	Cytochrome P450	CK215701
Ta.8859.1.S1_at	102.803	4.35993	6.8e-05	0.000244	Cytochrome P450 71A1	BQ162524
Ta.9332.1.S1_x_at	12.439	1.56449	5.2e-05	0.018555	Cytochrome P450 71A1-like	BQ789066
TaAffx.91903.1.A1_at	6.87028	0.605631	6.8e-05	0.00415	Cytochrome P450 71D8	BJ294119
Ta.10696.1.A1_at	11.5279	0.938635	4e-05	0.010742	Cytochrome P450 89A2	BQ166314
Ta.3108.1.S1_at	3.29104	0.594263	0.000492	0.01416	Cytochrome P450 89A2	CA638864
Ta.8802.1.A1_at	11.4629	0.486146	0.000692	0.005859	Cytochrome P450 93A3-like	BQ162428
Ta.13841.1.S1_at	49.3935	13.0272	2e-05	0.000244	Cytochrome P450, family 72, subfamily A, polypeptide 8	AJ440511
TaAffx.11059.1.A1_s_at	7.03762	0.682182	6e-05	0.001953	Cinnamyl alcohol dehydrogenase 5	CK215277
Ta.2659.1.S1_at	134.579	8.29289	2e-05	0.000244	Cinnamyl alcohol dehydrogenase 8D	BE420383
Ta.4321.1.A1_at	21.8473	2.0267	2e-05	0.030273	Cellulose synthase A catalytic subunit 4 (UDP-forming)	CK165915
Ta.10214.1.S1_at	9.96609	0.766984	0.000241	0.01416	Cellulose synthase catalytic subunit	BJ250123
Ta.4084.1.S1_at	13.6383	1.26518	0.000178	0.001953	Cellulose synthase-like protein E6	BJ264002
Ta.14149.1.S1_at	6.29388	1.65997	0.000692	0.01416	Fatty acyl coA reductase	AJ459251.1
Ta.9528.1.A1_at	20.0809	4.17508	2.3e-05	0.00293	Fatty acyl-CoA reductase 5	CD454643
Ta.22602.1.S1_a_at	7.21426	1.67342	0.000273	0.018555	Fatty acid alpha-oxidase	CA615597
Ta.13232.1.S1_at	854.062	183.293	2e-05	0.000244	Fatty acid hydroxylase	CA620054
Ta.20999.2.S1_a_at	11.7232	1.27233	2e-05	0.046143	Sulfotransferase 16	CA635682
Ta.28766.1.S1_at	34.2398	3.38948	2e-05	0.000244	Xyloglucan endotransglucosylase/hydrolase protein 22	CN011869
Ta.28766.3.S1_at	121.239	12.0017	2e-05	0.000732	Xyloglucan endotransglucosylase/hydrolase protein 22	CA610853
Ta.1258.1.S1_a_at	395.185	29.8355	2e-05	0.000244	Adenosylhomocysteinase;AdoHcyase (one-carbon metabolic process)	L11872.1
Ta.30123.2.A1_at	8.78541	0.962617	2.3e-05	0.001953	Phosphorylated carbohydrates phosphatase (carbohydrate metabolic process)	BJ216382
Ta.495.3.S1_at	34.6489	8.56256	2e-05	0.000244	Phosphorylated carbohydrates phosphatase (carbohydrate metabolic process)	CA607524
TaAffx.61713.1.S1_at	16.0276	1.15093	2e-05	0.005859	Glutamine amidotransferase-like protein (Glutamine metabolic process)	CA685223
TaAffx.64313.1.S1_at	9.9382	0.713658	2e-05	0.018555	Coenzyme A pyrophosphatase	BJ311876
TaAffx.93379.1.S1_at	19.5696	1.7251	0.000214	0.046143	Cell division cycle protein 123	BJ220646
Others
Ta.12292.1.A1_at	5.44788	0.411302	2e-05	0.022217	Acyl-CoA-binding protein	BQ172027
Ta.12060.1.A1_at	7.83714	0.679175	7.8e-05	0.018555	Agenet domain-containing protein-like	BQ171499
TaAffx.128827.3.A1_at	6.32177	0.291625	5.2e-05	0.001953	Aldehyde dehydrogenase	CA643488
TaAffx.9452.1.S1_x_at	16.5017	1.45466	4.6e-05	0.005859	Allene oxide synthase	CA598403
TaAffx.28928.1.S1_at	16.0647	2.4609	2e-05	0.001221	Annexin D5	CA654413
Ta.20696.1.S1_at	36.0248	3.90981	0.000346	0.018555	Anther-specific proline-rich protein APG precursor	BQ804501
Ta.22272.1.S1_at	22.6375	4.88747	2e-05	0.00415	ATP synthase F0 subunit 6	CA735074
Ta.9481.1.S1_at	4.30438	0.894936	0.000692	0.01416	B12D protein	BQ744545
Ta.29307.1.A1_s_at	23.9484	2.37071	0.000241	0.000244	Benzyl alcohol O-benzoyltransferase	CK163859
Ta.4035.3.S1_at	10.8772	1.58578	2.3e-05	0.001953	Beta glucosidase 11	CA680041
Ta.27546.1.S1_at	22.0611	2.17894	0.000147	0.018555	Beta-carotene hydroxylase A2	BT009105.1
Ta.9000.1.S1_at	4.23931	0.533191	0.000167	0.046143	Beta-fructofuranosidase 1	CD453515
Ta.9172.1.S1_x_at	42.4303	5.33659	2e-05	0.000244	Chalcone synthase 1	CA618801
Ta.18681.1.S1_x_at	49.9513	6.74359	0.000307	0.037598	Cyclic phosphodiesterase	CA640533
Ta.13731.1.S1_at	160.21	42.2544	0.000101	0.010742	Cyclophilin-like protein	AY217753.1
Ta.28701.1.A1_at	20.8247	2.06148	0.000101	0.000244	Cytochrome C oxidase subunit III (mitochondrion)	CD491503
Ta.14786.1.S1_at	8.32987	4.1511	2e-05	0.00415	DC1 domain-containing protein	CA696042
Ta.7828.1.A1_at	35.2532	3.52258	3e-05	0.001953	Dehydrogenase	CA668071
Ta.30552.1.S1_x_at	87.3427	15.7715	2e-05	0.000244	Diacylglycerol O-acyltransferase 1-like	BJ322102
TaAffx.23472.1.S1_at	32.4177	2.99056	3.5e-05	0.005859	Diaminopimelate epimerase	CA734792
Ta.10174.1.A1_at	99.2983	7.64193	3e-05	0.000244	DNA-binding protein	BQ171650
Ta.30802.1.A1_at	149.092	26.9215	9.8e-05	0.004883	DnaK family protein	CA702016
Ta.18858.1.S1_x_at	61.6745	8.32625	0.000307	0.000732	E3 UFM1-protein ligase 1 homolog	CA738706
Ta.6606.2.S1_x_at	144.815	13.8685	5.2e-05	0.000244	EGG APPARATUS-1	CK216630
Ta.20366.1.S1_a_at	123.619	16.6889	2e-05	0.00415	Enoyl-CoA hydratase/isomerase family protein	CD453956
Ta.10959.1.S1_at	70.0136	5.70069	0.000127	0.001465	F-box and other domain containing protein	BQ166903
Ta.5346.2.S1_x_at	13.0061	3.21412	0.000692	0.000244	GDSL esterase/lipase	CA647901
Ta.25250.1.A1_at	9.9289	0.337538	8.8e-05	0.023926	Glucuronosyltransferase	CD454945
Ta.14727.1.S1_at	11.0073	5.48538	2e-05	0.001953	Glycerophosphoryl diester phosphodiesterase	CA681065
Ta.19298.1.S1_at	40.2641	5.43579	0.000214	0.018555	Glycine-rich protein TomR2	CA649851
Ta.4783.1.S1_x_at	40.98	10.1271	2e-05	0.000244	Glyoxal or galactose oxidase	CK200871
TaAffx.15201.1.S1_at	67.2246	3.10109	2e-05	0.008057	Glyoxalase family protein	CD912963
Ta.8619.2.S1_s_at	11.3234	0.480231	0.000273	0.00293	Gram-negative type precursor	CA635663
TaAffx.84130.1.S1_at	7.72558	0.671687	2e-05	0.01416	GTP-binding protein	CA644137
Ta.7351.2.S1_at	5.71749	0.571304	0.000114	0.037598	Harpin-induced protein 1 domain containing protein	BJ318902
Ta.5650.1.S1_a_at	160.499	16.4379	2e-05	0.000244	Integral membrane protein DUF6 containing protein	BJ270205
Ta.16053.1.S1_at	62.3717	5.05196	2e-05	0.008057	Leucine zipper protein-like	CA596272
Ta.15082.1.S1_at	42.0584	3.40663	2.3e-05	0.005859	LigA precursor	CA689233
Ta.10531.2.S1_a_at	5.87553	0.452177	2.3e-05	0.00293	LIM domain protein	CA728796
Ta.6477.1.A1_at	48.1942	4.61541	3.5e-05	0.000244	Lipase class 3-like	BJ226068
Ta.28717.1.A1_at	9.16657	0.907421	0.000865	0.01416	Major facilitator superfamily antiporter	CA722233
Ta.3982.1.S1_at	14.3448	2.09134	0.000189	0.000244	MATE efflux family protein	CA613101
TaAffx.109851.1.S1_at	24.7665	2.4007	0.000865	0.001221	Metacaspase-1	CA668014
Ta.26911.1.S1_at	5.43858	0.33513	2e-05	0.001953	Mitochondrial metalloendopeptidase OMA1	CD373512
Ta.345.1.S1_at	10.5704	1.92665	2e-05	0.018555	Monoglyceride lipase-like	CK215309
Ta.21112.1.S1_x_at	82.025	8.90227	0.000552	0.001953	Monothiol glutaredoxin-S2	CK212584
Ta.12225.2.S1_at	14.6702	1.10757	0.000346	0.000732	Multiprotein bridging factor 1	BQ171893
TaAffx.12901.1.S1_at	17.4593	0.8054	6.8e-05	0.000732	NAD dependent epimerase/dehydratase family protein	BJ235447
Ta.27723.1.S1_s_at	207.391	20.4837	2e-05	0.000244	NOD26-like major intrinsic protein	CA618696
Ta.3746.1.S1_at	8.78541	1.28083	0.000241	0.030273	Nuclear pre-mRNA splicing factor	CA695989
Ta.11358.2.A1_a_at	191.085	16.5596	2e-05	0.000732	Nuclear transport factor	CA625717
Ta.6210.1.S1_at	50.2674	4.81395	2e-05	0.001221	NusG antitermination factor	BJ218618
Ta.701.1.S1_at	29.108	2.78759	2.3e-05	0.001953	Omega-3 fatty acid desaturase	D84678.1
Ta.5399.2.S1_at	236.676	57.7949	2e-05	0.000732	O-methyltransferase ZRP4	CK200910
Ta.5215.1.S1_a_at	81.7833	20.2106	2e-05	0.000244	Pectin methylesterase-like protein	CA639676
Ta.24639.1.S1_a_at	79.5614	2.70473	2e-05	0.000244	Phosphoenolpyruvate carboxylase, isoform 1	CK199553
Ta.9338.1.S1_at	131.446	16.5324	2e-05	0.000244	Phosphoglycerate mutase-like protein 1	CK156892
TaAffx.71935.1.S1_at	9.25024	0.804246	0.000492	0.00415	Phosphohydrolase	BQ162282
TaAffx.80911.1.S1_at	147.864	12.8558	6.8e-05	0.000732	Plant-specific domain	CA691272
TaAffx.107783.1.S1_at	12.9132	1.25172	3e-05	0.01416	Pollen Ole e I allergen and extensin family protein precursor	CA695375
Ta.14588.2.S1_s_at	25.7705	12.8425	0.000189	0.037598	Polygalacturonase inhibitor 1	CD930954
Ta.3573.3.S1_a_at	197.286	26.9358	2e-05	0.000244	Proline-rich protein precursor	BJ214466
TaAffx.15676.1.S1_at	18.5935	0.857721	0.000346	0.01416	Prolyl 4-hydroxylase alpha subunit-like	CD490320
Ta.16319.1.S1_x_at	10.4774	0.848645	0.000552	0.000244	Protein EGG APPARATUS-1	CK216317
Ta.6606.1.A1_a_at	73.7044	7.05844	2e-05	0.000244	Protein EGG APPARATUS-1	BJ308650
Ta.10408.1.S1_at	57.0633	4.39155	2e-05	0.000244	Reponse regulator 6	CN009026
Ta.11025.1.A1_at	6.67505	0.5435	2e-05	0.030273	Reticuline oxidase-like protein	BQ168402
Ta.8213.1.A1_at	4.43454	0.443109	6.8e-05	0.010742	Retrotransposon protein	BQ161605
TaAffx.132498.1.S1_at	8.03237	0.370535	2e-05	0.008057	Ribulose bisphosphate carboxylase large chain precursor	BQ802666
Ta.20830.1.A1_at	949.066	103.003	2e-05	0.000244	Ribulose bisphosphate carboxylase small chain PW9	CA601216
TaAffx.128414.72.S1_at	510.344	41.702	0.000273	0.010742	Ribulose-1,5-bisphosphate carboxylase/oxygenase large subunit	CA665013
TaAffx.109264.1.S1_at	12.8574	1.24631	2e-05	0.00293	Ribulose-5-phosphate-3-epimerase	CA677790
Ta.15228.1.S1_at	472.339	38.2583	2e-05	0.000732	RNA one modulator-like protein	CA746806
TaAffx.133249.1.A1_at	16.3436	0.753937	0.000389	0.00293	RRNA intron-encoded homing endonuclease	BJ217160
Ta.3157.1.S1_at	58.5229	10.6669	2e-05	0.000244	RWP-RK transcription factor	BJ223670
Ta.14230.1.S1_at	12.2159	3.22186	2e-05	0.00293	Subtilisin-chymotrypsin inhibitor-2A	CA693940
Ta.1700.1.S1_at	205.709	16.6619	2e-05	0.000244	Subtilisin-chymotrypsin inhibitor-2A	CA720096
Ta.24632.1.S1_x_at	6.95395	1.245	0.000389	0.018555	Subtilisin-chymotrypsin inhibitor-2A	BE405372
Ta.20999.1.S1_at	29.6008	3.21261	2e-05	0.001953	Sulfotransferase domain containing protein	CA639964
Ta.21348.1.S1_s_at	1132.17	126.672	2e-05	0.000244	Sulfur-rich/thionin-like protein	U32429.1
Ta.21348.2.S1_at	344.202	38.5106	2e-05	0.000244	Sulfur-rich/thionin-like protein	AY253444.1
TaAffx.28364.1.S1_at	41.7795	6.40005	5.2e-05	0.01416	Sulfur-rich/thionin-like protein	CA661115
Ta.25385.1.S1_at	31.0232	1.05465	0.000307	0.001953	UDP-glucoronosyl and UDP-glucosyl transferase domain containing protein	CD454935
TaAffx.111187.1.S1_at	80.835	6.60531	2.7e-05	0.000244	Unknown	CA646351
Ta.5109.1.S1_a_at	41.6865	10.3017	0.000389	0.001221	Vacuolar ATPase subunit e-like	CA713571
TaAffx.66003.1.S1_at	7.99518	0.574131	8.8e-05	0.037598	Vegetative cell wall protein	BJ219731
Ta.9415.2.A1_a_at	9.16657	1.15291	2e-05	0.005859	Vegetative cell wall protein	BJ308048
TaAffx.2.1.S1_at	54.1348	4.99399	2e-05	0.001953	Vegetative cell wall protein gp1 precursor	CD490398
Ta.29534.1.S1_at	10.654	1.16736	8.8e-05	0.008057	Vignain	CK205689
Ta.25161.1.S1_at	14.5959	0.496193	3.5e-05	0.00293	Von Willebrand factor type A domain containing protein	BQ578355
Ta.16101.1.S1_at	43.1275	3.49322	2e-05	0.000732	Xyloglucan endotransglycosylase	CA598926
Ta.1965.1.S1_at	108.79	14.687	2e-05	0.000244	Y-box protein	CA634037
TaAffx.97045.1.S1_at	7.77206	0.685125	2.7e-05	0.001221	ZCCT1	AY485966.1
No hit/Unknwon
Ta.10142.1.S1_s_at	3.979	0.306221	0.000167	0.046143	No hit	BJ236272
Ta.10581.1.A1_at	17.766	1.36726	2e-05	0.037598	No hit	CK156211
Ta.10721.1.A1_at	12.7365	1.03704	2.3e-05	0.000244	No hit	CK200797
Ta.11087.2.S1_at	4.52751	0.392358	0.000241	0.037598	No hit	CA683929
Ta.11998.1.A1_at	11.593	1.00466	0.000101	0.000244	No hit	BQ171230
Ta.12126.1.A1_at	5.31773	0.46084	0.000346	0.001953	No hit	BQ171644
Ta.12295.1.S1_at	22.6189	1.70767	0.000865	0.046143	No hit	BQ172035
Ta.1290.1.S1_a_at	138.094	10.4257	2e-05	0.000244	No hit	CA658763
Ta.1327.1.S1_x_at	25.6683	5.50875	2e-05	0.001221	No hit	BQ802752
Ta.14946.1.S1_at	18.8352	9.3863	4.6e-05	0.005859	No hit	CA685371
Ta.14947.1.S1_at	110.25	54.9418	5.2e-05	0.000732	No hit	CD936162
Ta.16126.1.S1_at	56.5799	4.58283	2e-05	0.000732	No hit	CA600318
Ta.16134.1.S1_at	7.75347	0.628012	4e-05	0.001221	No hit	CA600576
Ta.16142.1.S1_at	11.3978	0.923193	0.000147	0.00415	No hit	CA600901
Ta.16936.1.S1_at	10.4588	0.847139	0.00013	0.008057	No hit	CA615470
Ta.17219.1.S1_at	7.62331	0.61747	3.5e-05	0.023926	No hit	CA618874
Ta.17389.1.S1_at	4.21142	0.341115	0.000552	0.005371	No hit	CA620380
Ta.18463.1.S1_at	17.6173	2.37839	0.000774	0.01416	No hit	CA619812
Ta.1865.1.S1_at	10.152	1.37056	3e-05	0.00415	No hit	BJ281721
Ta.21314.1.S1_at	27.5462	3.08197	2e-05	0.001221	No hit	CA669694
Ta.21722.1.S1_at	28.2713	3.1631	0.000618	0.018555	No hit	CA699151
Ta.22169.1.S1_at	17.6545	3.81163	2e-05	0.00293	No hit	CA728026
Ta.22174.1.S1_x_at	72.97	15.7543	2e-05	0.000244	No hit	CD900641
Ta.22252.1.S1_at	63.6919	13.7512	3e-05	0.000732	No hit	CA733064
Ta.22572.1.S1_at	24.032	4.74129	2e-05	0.000732	No hit	CA662116
Ta.23144.2.A1_at	3.79306	0.427009	0.000966	0.023926	No hit	CA647176
Ta.23214.1.S1_at	3.82095	0.430149	2e-05	0.037598	No hit	CA739700
Ta.27211.3.A1_x_at	76.196	4.69525	2e-05	0.001221	No hit	BJ276194
Ta.27748.1.S1_s_at	56.366	5.56718	2e-05	0.000244	No hit	CD887298
Ta.2802.1.S1_at	72.2356	7.13458	2e-05	0.000244	No hit	BJ295952
Ta.28425.1.A1_at	8.40424	0.831956	3e-05	0.001221	No hit	BQ162430
Ta.28752.1.S1_at	3.979	0.39389	0.000241	0.010742	No hit	CD452867
Ta.29481.1.S1_at	46.6882	5.11562	3e-05	0.000244	No hit	CK194207
Ta.29516.1.A1_at	8.12534	0.890293	6e-05	0.030273	No hit	CA668641
Ta.2966.1.S1_at	8.18112	0.896405	0.000552	0.000244	No hit	BJ208501
Ta.4007.1.A1_at	8.46932	1.23474	2.7e-05	0.00415	No hit	BJ256729
Ta.4137.3.A1_at	3.133	0.290638	0.000389	0.0354	No hit	CA697026
Ta.460.3.S1_a_at	13.88	1.2876	0.000389	0.018555	No hit	CA630268
Ta.484.2.S1_x_at	765.344	189.134	2e-05	0.000244	No hit	CK209078
Ta.521.1.S1_at	388.343	95.9686	2e-05	0.000244	No hit	CD861631
Ta.5215.2.S1_x_at	24.3853	6.02618	2.3e-05	0.010742	No hit	CA638463
Ta.5274.1.S1_at	18.6306	4.60407	2e-05	0.00293	No hit	BJ279797
Ta.5442.2.S1_at	67.141	16.3954	0.000147	0.000732	No hit	CA600703
Ta.5650.2.S1_x_at	92.9673	9.52149	2e-05	0.000244	No hit	CD888640
Ta.7957.1.A1_at	8.43213	0.842558	0.000101	0.008057	No hit	BQ161020
Ta.806.1.A1_at	19.6998	1.96845	2.3e-05	0.018555	No hit	CK171108
Ta.8564.2.S1_at	5.06672	0.214882	2e-05	0.001953	No hit	BQ483534
Ta.8854.1.A1_at	78.7712	3.34072	2e-05	0.000244	No hit	CD454722
Ta.9164.1.S1_at	4.94586	0.622056	0.000692	0.01416	No hit	BQ162613
Ta.9430.1.S1_at	15.9253	3.31107	0.000147	0.010742	No hit	AJ614438
Ta.9831.1.S1_at	7.29793	1.51733	0.000692	0.001953	No hit	CA681685
TaAffx.105327.1.S1_at	9.80805	0.950729	0.000167	0.008057	No hit	CA736080
TaAffx.106714.1.S1_at	6.62857	0.642531	0.000389	0.018555	No hit	CA713146
TaAffx.109709.1.S1_at	16.3901	1.58875	0.000389	0.001953	No hit	CA669937
TaAffx.128541.69.S1_at	11.9742	0.978452	0.000189	0.008057	No hit	CA623352
TaAffx.128827.1.S1_s_at	11.7418	0.959461	2e-05	0.01416	No hit	BJ258206
TaAffx.128827.2.S1_at	61.4792	5.02368	2e-05	0.000732	No hit	BJ263809
TaAffx.129249.1.S1_x_at	136.383	6.29138	2e-05	0.000244	No hit	CK213796
TaAffx.16501.1.S1_at	11.5837	0.53436	2e-05	0.01416	No hit	CD933127
TaAffx.17140.1.S1_at	23.1395	1.06743	0.000167	0.000732	No hit	CA741810
TaAffx.17212.1.A1_at	6.09865	0.562607	2e-05	0.018555	No hit	BJ272035
TaAffx.20475.1.S1_at	6.37755	0.588336	0.000692	0.046143	No hit	BE516227
TaAffx.22845.1.S1_at	6.21951	0.573756	2e-05	0.018555	No hit	CA744265
TaAffx.22908.1.S1_at	123.99	11.4382	0.000307	0.001953	No hit	CA743402
TaAffx.39394.1.A1_at	52.9263	3.79989	0.000774	0.046143	No hit	BG907343
TaAffx.42619.1.S1_at	6.14514	0.441196	2e-05	0.037598	No hit	AJ612293
TaAffx.43598.2.A1_at	8.47861	0.60873	0.000966	0.001221	No hit	BQ168980
TaAffx.45682.1.S1_at	370.047	26.5679	2e-05	0.001953	No hit	AJ603162
TaAffx.4584.1.S1_at	11.5558	0.829662	0.000167	0.001953	No hit	CA737732
TaAffx.50356.1.S1_at	23.9205	1.71739	2e-05	0.000244	No hit	CA742239
TaAffx.50624.1.S1_at	3.6815	0.264317	0.000389	0.010742	No hit	CA737700
TaAffx.52234.1.S1_at	13.3873	1.5762	0.000101	0.01416	No hit	CA710869
TaAffx.5779.5.S1_s_at	941.098	110.804	2e-05	0.000244	No hit	CA729656
TaAffx.58521.1.S1_at	2.77042	0.198943	2e-05	0.046143	No hit	CA618886
TaAffx.5892.1.S1_at	13.2199	0.949319	2e-05	0.037598	No hit	CA696435
TaAffx.59321.1.S1_at	95.403	6.85085	0.000618	0.000732	No hit	CA603380
TaAffx.59596.1.S1_at	8.92486	0.64089	0.000189	0.018555	No hit	CA598254
TaAffx.6454.1.S1_at	24.72	1.77513	6.8e-05	0.000732	No hit	CA685647
TaAffx.65059.2.A1_at	37.2148	2.67238	4e-05	0.000732	No hit	BQ168645
TaAffx.65853.1.S1_at	89.9365	6.45831	7.8e-05	0.000244	No hit	BJ217778
TaAffx.83412.1.S1_at	4.66696	0.40576	0.000167	0.046143	No hit	CA657873
TaAffx.84065.1.S1_at	4.47173	0.388786	8.8e-05	0.005859	No hit	CA645605
TaAffx.86453.1.S1_s_at	16.9107	2.51245	0.000865	0.00293	No hit	CA607807
TaAffx.93247.1.A1_at	34.9185	3.07814	3e-05	0.000244	No hit	BJ217596
TaAffx.97770.1.A1_at	14.8004	1.30469	2.7e-05	0.00415	No hit	CA721967
Ta.10326.1.S1_at	6.32177	0.486519	0.000189	0.037598	Unknown	BJ244180
Ta.10617.1.S1_at	9.91031	0.806923	4e-05	0.00415	Unknown	BQ166125
Ta.10729.3.S1_x_at	6.32177	0.514735	0.000966	0.030273	Unknown	CA651034
Ta.11358.1.A1_at	73.0909	6.33413	2e-05	0.000732	Unknown	BQ169936
Ta.1142.3.S1_at	48.2314	4.17979	0.000346	0.005859	Unknown	BJ250802
Ta.17059.1.S1_at	93.9248	7.60768	2e-05	0.000244	Unknown	BQ172322
Ta.18739.1.A1_at	4.12775	0.557259	2e-05	0.010742	Unknown	CA641195
Ta.20546.1.S1_x_at	216.418	23.4881	2.3e-05	0.000732	Unknown	BJ284854
Ta.21105.1.S1_at	68.1357	7.39485	2e-05	0.000244	Unknown	CA648179
Ta.21480.1.S1_x_at	38.2374	4.27814	2e-05	0.023926	Unknown	CA694528
Ta.22417.1.S1_at	24.218	4.77798	6e-05	0.000244	Unknown	BJ264570
Ta.22457.1.S1_at	15.2652	3.01168	0.000552	0.005859	Unknown	CA746073
Ta.22556.1.S1_x_at	12.876	2.54031	0.000774	0.046143	Unknown	CA608846
Ta.22687.1.A1_at	12.3646	2.86811	0.000273	0.01416	Unknown	CA696591
Ta.22817.2.S1_s_at	25.3615	2.8551	0.000438	0.000244	Unknown	BJ319233
Ta.28765.1.A1_at	12.4669	1.23413	3e-05	0.00415	Unknown	CD452404
Ta.28779.1.S1_s_at	10.3101	1.02062	0.00013	0.023926	Unknown	BQ802240
Ta.3101.1.S1_at	34.6117	6.24984	0.000114	0.000244	Unknown	BJ222194
Ta.3228.1.S1_a_at	258.319	47.0835	2e-05	0.000244	Unknown	CK205925
Ta.3500.1.S1_at	46.9949	8.56571	2e-05	0.000244	Unknown	CD887593
Ta.3510.2.S1_at	17.2733	3.14839	0.000438	0.030273	Unknown	CA647919
Ta.3788.2.A1_at	3.83025	0.558413	6.8e-05	0.046143	Unknown	CA736555
Ta.4068.1.S1_at	13.378	1.24103	0.000438	0.037598	Unknown	BJ263744
Ta.4368.1.A1_a_at	205.606	19.0734	2e-05	0.000244	Unknown	BJ264946
Ta.4453.1.S1_at	437.141	40.5522	2e-05	0.000244	Unknown	CA601147
Ta.4556.1.A1_at	31.5624	2.92794	2e-05	0.01416	Unknown	BJ272863
Ta.7921.1.S1_at	232.855	23.2674	2e-05	0.000244	Unknown	BJ247928
Ta.8005.1.A1_at	26.1982	2.61778	0.000167	0.000732	Unknown	BQ161112
Ta.806.2.A1_a_at	7.93011	0.792394	0.000189	0.001953	Unknown	CA593742
Ta.8653.1.S1_at	10.8214	0.45894	4.6e-05	0.018555	Unknown	CA686527
Ta.9264.3.S1_at	14.4564	1.81823	0.000552	0.037598	Unknown	BJ254125
Ta.975.2.S1_at	45.0984	9.37653	2e-05	0.000244	Unknown	CK217120
TaAffx.15768.1.A1_at	3.62572	0.167256	0.000552	0.023926	Unknown	CA721998
TaAffx.3542.1.S1_at	7.87433	0.565345	0.000774	0.018555	Unknown	BQ801099
TaAffx.37368.1.A1_at	52.6195	3.77787	2e-05	0.000244	Unknown	BJ283139
TaAffx.38148.1.A1_at	39.6041	2.84341	0.000214	0.001221	Unknown	BJ253971
TaAffx.76445.1.S1_at	11.342	0.986111	0.000101	0.008057	Unknown	CA609831
TaAffx.85866.1.S1_at	120.086	10.4406	3e-05	0.000732	Unknown	CA618925
Ta.192.1.S1_at	153.424	20.7127	2e-05	0.000244	Unknown	U32431.1
